# Supplementary material for: 1,4-Di-tert-butyl (2R,3R)-2-({(2E)-3-[4-(acet­yloxy)phen­yl]prop-2-eno­yl}­oxy)-3-hy­droxy­butane­dioate
Source: Acta Crystallogr Sect E Struct Rep Online. 2012 Jan 25;68(Pt 2):o509–10. doi: 10.1107/S160053681200236X (PMC3275254; doi:10.1107/S160053681200236X)
Supplement: Supplementary file 1 [file e-68-0o509-sup1.cif]

##############################################################################
#                                                                            #
# This CIF contains the data in a paper accepted for publication in          #
# Acta Crystallographica Section E. It conforms to the requirements of       #
# Notes for Authors for Acta Crystallographica Section E, and has been       #
# peer reviewed under the auspices of the IUCr Commission on Journals.       #
#                                                                            #
# Full details of the Crystallographic Information File format               #
# are given in the paper "The Crystallographic Information File (CIF):       #
# a New Standard Archive File for Crystallography" by S. R. Hall, F. H.      #
# Allen and I. D. Brown [Acta Cryst. (1991), A47, 655-685].                  #
#                                                                            #
# The current version of the core CIF dictionary is obtainable from          #
# ftp://ftp.iucr.org/pub/cif_core.dic.                                       #
#                                                                            #
# Software is freely available for graphical display of the structure(s)     #
# in this CIF. For information consult the CIF software page                 #
# http://www.iucr.org/resources/cif/software.                                #
#                                                                            #
# This file may be used for bona fide research purposes within the           #
# scientific community so long as proper attribution is given to the journal # 
# article from which it was obtained.                                        #
#                                                                            #
##############################################################################
data_global
_audit_creation_method     SHELXL-97
_journal_date_recd_electronic     2012-01-18
_journal_date_accepted     2012-01-18
_journal_name_full     'Acta Crystallographica, Section E'
_journal_year     2012
_journal_volume     68
_journal_issue      2
_journal_page_first     o509
_journal_page_last     o510
_journal_paper_category     QO
_journal_paper_doi     10.1107/S160053681200236X
_journal_coeditor_code     HB6610
_publ_contact_author_name     ' Edward RT Tiekink '
_publ_contact_author_address
;
Department of Chemistry, University of Malaya,
50603 Kuala Lumpur, Malaysia
;
_publ_contact_author_email
;
edward.tiekink@gmail.com
;
_publ_contact_author_fax     ' +60 3 7967 4193 '
_publ_contact_author_phone     ' +60 3 7967 6775 '
_publ_section_title
;\
1,4-Di-<i>tert</i>-butyl
(2<i>R</i>,3<i>R</i>)-2-({(2<i>E</i>)-3-[4-(acetyloxy)phenyl]prop-2-enoyl}\
oxy)-3-hydroxybutanedioate
;
loop_
    _publ_author_name
    _publ_author_footnote
    _publ_author_address
    'Josh L. Hixson' .
;
School of Agriculture, Food and Wine, The University of Adelaide,
Waite Campus, PMB 1, Glen Osmond, SA 5064, Australia
;
    'Dennis K. Taylor'
;
Additional correspondence author, e-mail: dennis.taylor@adelaide.edu.au.
;
;
School of Agriculture, Food and Wine, The University of Adelaide,
Waite Campus, PMB 1, Glen Osmond, SA 5064, Australia
;
    'Ng, Seik Weng' .
;
Department of Chemistry, University of Malaya,
50603 Kuala Lumpur, Malaysia
and
Chemistry Department, Faculty of Science,
King Abdulaziz University, PO Box 80203 Jeddah, Saudi Arabia
;
    'Tiekink, Edward R. T.' .
;
Department of Chemistry, University of Malaya,
50603 Kuala Lumpur, Malaysia
;
data_I
_audit_creation_method     SHELXL-97
_chemical_name_systematic
;
1,4-Di-<i>tert</i>-butyl (2<i>R</i>,3<i>R</i>)-2-({(2<i>E</i>)-
3-[4-(acetyloxy)phenyl]prop-2-enoyl}oxy)-3-hydroxybutanedioate
;
_chemical_name_common     ?
_chemical_formula_moiety     'C23 H30 O9'
_chemical_formula_sum     'C23 H30 O9'
_chemical_formula_iupac     'C23 H30 O9'
_chemical_formula_weight     450.47
_chemical_melting_point     ?
_symmetry_cell_setting     orthorhombic
_symmetry_space_group_name_H-M     'P 21 21 21'
_symmetry_space_group_name_Hall     'P 2ac 2ab'
loop_
    _symmetry_equiv_pos_as_xyz
    'x, y, z'
    '-x+1/2, -y, z+1/2'
    'x+1/2, -y+1/2, -z'
    '-x, y+1/2, -z+1/2'
_cell_length_a     5.7183(2)
_cell_length_b     8.7309(3)
_cell_length_c     46.9988(19)
_cell_angle_alpha     90.00
_cell_angle_beta     90.00
_cell_angle_gamma     90.00
_cell_volume     2346.46(15)
_cell_formula_units_Z     4
_cell_measurement_reflns_used     2558
_cell_measurement_theta_min     2.8183
_cell_measurement_theta_max     74.4141
_cell_measurement_temperature     100(2)
_exptl_crystal_description     plate
_exptl_crystal_colour     colourless
_exptl_crystal_size_max     0.35
_exptl_crystal_size_mid     0.10
_exptl_crystal_size_min     0.02
_exptl_crystal_density_diffrn     1.275
_exptl_crystal_density_meas     ?
_exptl_crystal_density_method     'not measured'
_exptl_crystal_F_000     960
_exptl_absorpt_coefficient_mu     0.822
_exptl_absorpt_correction_type     multi-scan
_exptl_absorpt_process_details     '(CrysAlis PRO; Agilent, 2010)'
_exptl_absorpt_correction_T_min     0.2300
_exptl_absorpt_correction_T_max     1.0000
_exptl_special_details
;
;
_diffrn_ambient_temperature     100(2)
_diffrn_radiation_type     CuK\a
_diffrn_radiation_wavelength     1.54184
_diffrn_radiation_source     'SuperNova (Cu) X-ray Source'
_diffrn_radiation_monochromator     Mirror
_diffrn_measurement_device_type
                  'Agilent SuperNova Dual diffractometer with an Atlas detector'
_diffrn_measurement_method     '\w scan'
_diffrn_detector_area_resol_mean     10.4041
_diffrn_reflns_number     9078
_diffrn_reflns_av_R_equivalents     0.0438
_diffrn_reflns_av_sigmaI/netI     0.0645
_diffrn_reflns_theta_min     3.76
_diffrn_reflns_theta_max     74.59
_diffrn_reflns_theta_full     74.59
_diffrn_measured_fraction_theta_max     0.977
_diffrn_measured_fraction_theta_full     0.977
_diffrn_reflns_limit_h_min     -6
_diffrn_reflns_limit_h_max     6
_diffrn_reflns_limit_k_min     -10
_diffrn_reflns_limit_k_max     7
_diffrn_reflns_limit_l_min     -56
_diffrn_reflns_limit_l_max     58
_diffrn_standards_number     0
_diffrn_standards_interval_count     0
_diffrn_standards_interval_time     0
_diffrn_standards_decay_%     0
_refine_special_details
;
Refinement of <i>F</i>^2^ against ALL reflections. The weighted <i>R</i>-factor
<i>wR</i> and goodness of fit <i>S</i> are based on <i>F</i>^2^, conventional
<i>R</i>-factors <i>R</i> are based on <i>F</i>, with <i>F</i> set to zero for
negative <i>F</i>^2^. The threshold expression of <i>F</i>^2^ >
2\s(<i>F</i>^2^) is used only for calculating <i>R</i>-factors(gt) <i>etc</i>.
and is not relevant to the choice of reflections for refinement.
<i>R</i>-factors based on <i>F</i>^2^ are statistically about twice as large
as those based on <i>F</i>, and <i>R</i>- factors based on ALL data will be
even larger.
;
_reflns_number_total     4603
_reflns_number_gt     3842
_reflns_threshold_expression     I>2\s(I)
_refine_ls_structure_factor_coef     Fsqd
_refine_ls_matrix_type     full
_refine_ls_R_factor_all     0.0657
_refine_ls_R_factor_gt     0.0525
_refine_ls_wR_factor_gt     0.1239
_refine_ls_wR_factor_ref     0.1313
_refine_ls_goodness_of_fit_ref     1.045
_refine_ls_restrained_S_all     1.045
_refine_ls_number_reflns     4603
_refine_ls_number_parameters     300
_refine_ls_number_restraints     0
_refine_ls_hydrogen_treatment     mixed
_refine_ls_weighting_scheme     calc
_refine_ls_weighting_details
                 'calc w=1/[\s^2^(Fo^2^)+(0.0669P)^2^] where P=(Fo^2^+2Fc^2^)/3'
_atom_sites_solution_hydrogens     geom
_atom_sites_solution_primary     direct
_atom_sites_solution_secondary     difmap
_refine_ls_shift/su_max     0.000
_refine_ls_shift/su_mean     0.000
_refine_diff_density_max     0.275
_refine_diff_density_min     -0.297
_refine_ls_extinction_method     none
_refine_ls_extinction_coef     ?
_refine_ls_abs_structure_details     'Flack (1983), 1849 Friedel pairs'
_refine_ls_abs_structure_Flack     0.0(2)
loop_
    _atom_type_symbol
    _atom_type_description
    _atom_type_scat_dispersion_real
    _atom_type_scat_dispersion_imag
    _atom_type_scat_source
    'C' 'C' 0.0181 0.0091
                         'International Tables Vol C Tables 4.2.6.8 and 6.1.1.4'
    'H' 'H' 0.0000 0.0000
                         'International Tables Vol C Tables 4.2.6.8 and 6.1.1.4'
    'O' 'O' 0.0492 0.0322
                         'International Tables Vol C Tables 4.2.6.8 and 6.1.1.4'
_computing_data_collection     'CrysAlis PRO (Agilent, 2010)'
_computing_cell_refinement     'CrysAlis PRO (Agilent, 2010)'
_computing_data_reduction     'CrysAlis PRO (Agilent, 2010)'
_computing_structure_solution     'SHELXS97 (Sheldrick, 2008)'
_computing_structure_refinement     'SHELXL97 (Sheldrick, 2008)'
_computing_molecular_graphics
;
ORTEP-3 (Farrugia, 1997) and DIAMOND (Brandenburg, 2006)
;
_computing_publication_material     'publCIF (Westrip, 2010)'
loop_
    _atom_site_type_symbol
    _atom_site_label
    _atom_site_fract_x
    _atom_site_fract_y
    _atom_site_fract_z
    _atom_site_U_iso_or_equiv
    _atom_site_adp_type
    _atom_site_calc_flag
    _atom_site_refinement_flags
    _atom_site_occupancy
    _atom_site_symmetry_multiplicity
    _atom_site_disorder_assembly
    _atom_site_disorder_group
    O O7 -0.2022(4) 0.5527(2) -0.00826(4) 0.0253(5) Uani d . 1 1 . .
    O O9 -0.3426(4) 0.3380(2) 0.01232(4) 0.0263(4) Uani d . 1 1 . .
    O O13 0.3891(3) 0.9744(2) 0.14782(4) 0.0188(4) Uani d . 1 1 . .
    O O16 0.2916(4) 1.1953(2) 0.19343(5) 0.0239(4) Uani d . 1 1 . .
    H H16 0.147(7) 1.178(5) 0.1910(8) 0.042(11) Uiso d . 1 1 . .
    O O18 0.6765(4) 0.8572(2) 0.12326(4) 0.0238(4) Uani d . 1 1 . .
    O O20 0.6536(3) 1.2024(2) 0.13224(4) 0.0198(4) Uani d . 1 1 . .
    O O24 0.3937(3) 0.8007(2) 0.20890(4) 0.0201(4) Uani d . 1 1 . .
    O O27 0.8203(3) 1.2333(2) 0.17558(4) 0.0239(4) Uani d . 1 1 . .
    O O30 0.0551(4) 0.9341(2) 0.20280(4) 0.0237(5) Uani d . 1 1 . .
    C C1 -0.0842(5) 0.5915(3) 0.01690(6) 0.0223(6) Uani d . 1 1 . .
    C C2 -0.1778(5) 0.7016(3) 0.03504(6) 0.0225(6) Uani d . 1 1 . .
    H H2 -0.3271 0.7450 0.0314 0.027 Uiso calc R 1 1 . .
    C C3 -0.0493(5) 0.7466(3) 0.05852(6) 0.0206(6) Uani d . 1 1 . .
    H H3 -0.1120 0.8210 0.0711 0.025 Uiso calc R 1 1 . .
    C C4 0.1717(5) 0.6843(3) 0.06398(6) 0.0199(6) Uani d . 1 1 . .
    C C5 0.2585(5) 0.5716(3) 0.04550(6) 0.0211(6) Uani d . 1 1 . .
    H H5 0.4074 0.5272 0.0490 0.025 Uiso calc R 1 1 . .
    C C6 0.1294(5) 0.5244(3) 0.02212(6) 0.0230(6) Uani d . 1 1 . .
    H H6 0.1876 0.4467 0.0099 0.028 Uiso calc R 1 1 . .
    C C8 -0.3134(5) 0.4121(3) -0.00867(6) 0.0221(6) Uani d . 1 1 . .
    C C10 0.3277(5) 0.7401(3) 0.08639(6) 0.0211(6) Uani d . 1 1 . .
    H H10 0.4826 0.7008 0.0861 0.025 Uiso calc R 1 1 . .
    C C11 0.2799(5) 0.8390(3) 0.10715(6) 0.0203(6) Uani d . 1 1 . .
    H H11 0.1259 0.8775 0.1098 0.024 Uiso calc R 1 1 . .
    C C12 0.4738(5) 0.8874(3) 0.12611(6) 0.0185(6) Uani d . 1 1 . .
    C C14 0.5580(5) 1.0245(3) 0.16863(6) 0.0167(5) Uani d . 1 1 . .
    H H14 0.6722 0.9400 0.1723 0.020 Uiso calc R 1 1 . .
    C C15 0.4241(5) 1.0593(3) 0.19588(6) 0.0183(6) Uani d . 1 1 . .
    H H15 0.5391 1.0723 0.2117 0.022 Uiso calc R 1 1 . .
    C C17 -0.3823(7) 0.3715(3) -0.03830(7) 0.0339(8) Uani d . 1 1 . .
    H H17A -0.5229 0.3073 -0.0379 0.051 Uiso calc R 1 1 . .
    H H17B -0.2546 0.3151 -0.0475 0.051 Uiso calc R 1 1 . .
    H H17C -0.4146 0.4652 -0.0491 0.051 Uiso calc R 1 1 . .
    C C19 0.6905(5) 1.1681(3) 0.15925(6) 0.0178(5) Uani d . 1 1 . .
    C C21 0.7821(5) 1.3308(3) 0.11844(6) 0.0223(6) Uani d . 1 1 . .
    C C22 0.6898(6) 1.3215(4) 0.08806(6) 0.0286(6) Uani d . 1 1 . .
    H H22A 0.5236 1.3489 0.0878 0.043 Uiso calc R 1 1 . .
    H H22B 0.7091 1.2169 0.0809 0.043 Uiso calc R 1 1 . .
    H H22C 0.7772 1.3927 0.0760 0.043 Uiso calc R 1 1 . .
    C C23 0.2640(5) 0.9244(3) 0.20304(6) 0.0174(6) Uani d . 1 1 . .
    C C25 0.2773(5) 0.6517(3) 0.21600(6) 0.0231(6) Uani d . 1 1 . .
    C C26 0.4859(5) 0.5481(3) 0.22185(7) 0.0296(7) Uani d . 1 1 . .
    H H26A 0.5811 0.5391 0.2046 0.044 Uiso calc R 1 1 . .
    H H26B 0.4304 0.4464 0.2275 0.044 Uiso calc R 1 1 . .
    H H26C 0.5806 0.5921 0.2372 0.044 Uiso calc R 1 1 . .
    C C28 1.0416(5) 1.3012(4) 0.11923(7) 0.0325(7) Uani d . 1 1 . .
    H H28A 1.0969 1.3064 0.1389 0.049 Uiso calc R 1 1 . .
    H H28B 1.1226 1.3787 0.1078 0.049 Uiso calc R 1 1 . .
    H H28C 1.0741 1.1992 0.1115 0.049 Uiso calc R 1 1 . .
    C C29 0.7116(6) 1.4816(3) 0.13230(7) 0.0274(7) Uani d . 1 1 . .
    H H29A 0.7685 1.4839 0.1520 0.041 Uiso calc R 1 1 . .
    H H29B 0.5408 1.4908 0.1322 0.041 Uiso calc R 1 1 . .
    H H29C 0.7801 1.5670 0.1216 0.041 Uiso calc R 1 1 . .
    C C30 0.1389(6) 0.5973(4) 0.19021(7) 0.0311(7) Uani d . 1 1 . .
    H H30A 0.2419 0.5935 0.1736 0.047 Uiso calc R 1 1 . .
    H H30B 0.0099 0.6686 0.1865 0.047 Uiso calc R 1 1 . .
    H H30C 0.0757 0.4949 0.1939 0.047 Uiso calc R 1 1 . .
    C C31 0.1284(5) 0.6724(4) 0.24249(7) 0.0296(7) Uani d . 1 1 . .
    H H31A 0.2228 0.7195 0.2576 0.044 Uiso calc R 1 1 . .
    H H31B 0.0714 0.5724 0.2489 0.044 Uiso calc R 1 1 . .
    H H31C -0.0049 0.7388 0.2381 0.044 Uiso calc R 1 1 . .
loop_
    _atom_site_aniso_label
    _atom_site_aniso_U_11
    _atom_site_aniso_U_22
    _atom_site_aniso_U_33
    _atom_site_aniso_U_12
    _atom_site_aniso_U_13
    _atom_site_aniso_U_23
    O7 0.0322(11) 0.0166(9) 0.0271(11) -0.0050(9) -0.0090(9) -0.0005(8)
    O9 0.0275(11) 0.0233(10) 0.0280(11) -0.0045(9) -0.0019(9) -0.0005(8)
    O13 0.0177(9) 0.0169(9) 0.0217(10) -0.0009(8) -0.0013(8) -0.0032(7)
    O16 0.0225(11) 0.0137(9) 0.0356(12) 0.0024(9) 0.0004(9) -0.0015(8)
    O18 0.0204(11) 0.0193(9) 0.0318(11) 0.0008(8) -0.0023(9) -0.0052(8)
    O20 0.0217(10) 0.0151(9) 0.0226(10) -0.0043(8) 0.0012(8) 0.0019(7)
    O24 0.0179(9) 0.0131(9) 0.0293(11) -0.0016(8) 0.0003(8) 0.0048(7)
    O27 0.0244(11) 0.0183(9) 0.0290(11) -0.0032(8) -0.0056(9) 0.0016(8)
    O30 0.0233(11) 0.0180(10) 0.0299(12) 0.0001(8) 0.0004(9) 0.0000(8)
    C1 0.0289(15) 0.0154(12) 0.0225(15) -0.0040(12) -0.0026(13) 0.0023(11)
    C2 0.0227(14) 0.0180(12) 0.0268(14) -0.0017(12) -0.0005(12) 0.0021(11)
    C3 0.0221(14) 0.0155(12) 0.0242(15) -0.0023(11) 0.0019(11) -0.0016(11)
    C4 0.0204(14) 0.0167(12) 0.0225(13) -0.0026(11) 0.0012(11) 0.0010(10)
    C5 0.0228(14) 0.0158(12) 0.0248(14) -0.0008(11) 0.0022(11) 0.0000(10)
    C6 0.0297(16) 0.0175(12) 0.0217(14) -0.0003(12) 0.0018(12) -0.0023(10)
    C8 0.0221(14) 0.0163(12) 0.0277(15) 0.0015(11) -0.0015(13) -0.0033(11)
    C10 0.0188(14) 0.0196(13) 0.0248(14) -0.0014(11) -0.0008(12) 0.0012(10)
    C11 0.0187(13) 0.0184(13) 0.0238(14) -0.0015(11) -0.0008(11) -0.0007(10)
    C12 0.0197(15) 0.0115(12) 0.0242(15) -0.0023(10) 0.0004(11) -0.0006(10)
    C14 0.0165(13) 0.0119(11) 0.0217(14) -0.0020(10) -0.0026(11) 0.0007(10)
    C15 0.0206(13) 0.0125(12) 0.0218(14) 0.0001(11) -0.0021(11) 0.0002(10)
    C17 0.048(2) 0.0223(14) 0.0309(17) -0.0038(14) -0.0075(16) -0.0023(13)
    C19 0.0158(13) 0.0135(12) 0.0241(14) 0.0003(10) -0.0005(11) 0.0011(10)
    C21 0.0229(14) 0.0152(12) 0.0288(15) 0.0001(11) 0.0060(12) 0.0056(11)
    C22 0.0310(16) 0.0275(15) 0.0274(15) 0.0009(13) 0.0054(14) 0.0060(12)
    C23 0.0182(14) 0.0176(13) 0.0165(13) 0.0003(11) -0.0006(10) -0.0006(10)
    C25 0.0247(15) 0.0135(12) 0.0311(16) -0.0033(11) -0.0002(12) 0.0061(11)
    C26 0.0258(15) 0.0207(15) 0.042(2) 0.0004(12) -0.0018(13) 0.0086(14)
    C28 0.0271(16) 0.0329(17) 0.0375(19) 0.0016(14) 0.0079(14) 0.0106(15)
    C29 0.0335(17) 0.0134(13) 0.0353(17) 0.0033(12) -0.0024(14) 0.0006(11)
    C30 0.0314(17) 0.0219(14) 0.0400(18) -0.0030(13) -0.0073(14) -0.0039(13)
    C31 0.0267(16) 0.0272(15) 0.0348(16) -0.0034(13) 0.0022(13) 0.0112(13)
_geom_special_details
;
All s.u.'s (except the s.u. in the dihedral angle between two l.s. planes) are
estimated using the full covariance matrix. The cell s.u.'s are taken into
account individually in the estimation of s.u.'s in distances, angles and
torsion angles; correlations between s.u.'s in cell parameters are only used
when they are defined by crystal symmetry. An approximate (isotropic)
treatment of cell s.u.'s is used for estimating s.u.'s involving l.s. planes.
;
loop_
    _geom_bond_atom_site_label_1
    _geom_bond_atom_site_label_2
    _geom_bond_site_symmetry_2
    _geom_bond_distance
    _geom_bond_publ_flag
    O7 C8 . 1.383(3) ?
    O7 C1 . 1.403(3) ?
    O9 C8 . 1.192(3) ?
    O13 C12 . 1.361(3) ?
    O13 C14 . 1.442(3) ?
    O16 C15 . 1.414(3) ?
    O16 H16 . 0.85(4) ?
    O18 C12 . 1.196(4) ?
    O20 C19 . 1.321(3) ?
    O20 C21 . 1.489(3) ?
    O24 C23 . 1.339(3) ?
    O24 C25 . 1.499(3) ?
    O27 C19 . 1.210(3) ?
    O30 C23 . 1.198(3) ?
    C1 C6 . 1.377(4) ?
    C1 C2 . 1.392(4) ?
    C2 C3 . 1.383(4) ?
    C2 H2 . 0.9500 ?
    C3 C4 . 1.400(4) ?
    C3 H3 . 0.9500 ?
    C4 C5 . 1.403(4) ?
    C4 C10 . 1.464(4) ?
    C5 C6 . 1.387(4) ?
    C5 H5 . 0.9500 ?
    C6 H6 . 0.9500 ?
    C8 C17 . 1.490(4) ?
    C10 C11 . 1.331(4) ?
    C10 H10 . 0.9500 ?
    C11 C12 . 1.484(4) ?
    C11 H11 . 0.9500 ?
    C14 C15 . 1.523(4) ?
    C14 C19 . 1.530(3) ?
    C14 H14 . 1.0000 ?
    C15 C23 . 1.529(4) ?
    C15 H15 . 1.0000 ?
    C17 H17A . 0.9800 ?
    C17 H17B . 0.9800 ?
    C17 H17C . 0.9800 ?
    C21 C28 . 1.507(4) ?
    C21 C29 . 1.523(4) ?
    C21 C22 . 1.524(4) ?
    C22 H22A . 0.9800 ?
    C22 H22B . 0.9800 ?
    C22 H22C . 0.9800 ?
    C25 C31 . 1.519(4) ?
    C25 C26 . 1.522(4) ?
    C25 C30 . 1.523(4) ?
    C26 H26A . 0.9800 ?
    C26 H26B . 0.9800 ?
    C26 H26C . 0.9800 ?
    C28 H28A . 0.9800 ?
    C28 H28B . 0.9800 ?
    C28 H28C . 0.9800 ?
    C29 H29A . 0.9800 ?
    C29 H29B . 0.9800 ?
    C29 H29C . 0.9800 ?
    C31 H31A . 0.9800 ?
    C31 H31B . 0.9800 ?
    C31 H31C . 0.9800 ?
    C30 H30A . 0.9800 ?
    C30 H30B . 0.9800 ?
    C30 H30C . 0.9800 ?
loop_
    _geom_angle_atom_site_label_1
    _geom_angle_atom_site_label_2
    _geom_angle_atom_site_label_3
    _geom_angle_site_symmetry_1
    _geom_angle_site_symmetry_3
    _geom_angle
    _geom_angle_publ_flag
    C8 O7 C1 . . 116.5(2) ?
    C12 O13 C14 . . 116.1(2) ?
    C15 O16 H16 . . 113(3) ?
    C19 O20 C21 . . 120.7(2) ?
    C23 O24 C25 . . 120.0(2) ?
    C6 C1 C2 . . 121.7(3) ?
    C6 C1 O7 . . 118.3(3) ?
    C2 C1 O7 . . 119.9(3) ?
    C3 C2 C1 . . 118.7(3) ?
    C3 C2 H2 . . 120.6 ?
    C1 C2 H2 . . 120.6 ?
    C2 C3 C4 . . 121.0(3) ?
    C2 C3 H3 . . 119.5 ?
    C4 C3 H3 . . 119.5 ?
    C3 C4 C5 . . 118.6(3) ?
    C3 C4 C10 . . 123.6(3) ?
    C5 C4 C10 . . 117.6(3) ?
    C6 C5 C4 . . 120.7(3) ?
    C6 C5 H5 . . 119.6 ?
    C4 C5 H5 . . 119.6 ?
    C1 C6 C5 . . 119.2(3) ?
    C1 C6 H6 . . 120.4 ?
    C5 C6 H6 . . 120.4 ?
    O9 C8 O7 . . 122.3(3) ?
    O9 C8 C17 . . 127.4(3) ?
    O7 C8 C17 . . 110.2(2) ?
    C11 C10 C4 . . 128.2(3) ?
    C11 C10 H10 . . 115.9 ?
    C4 C10 H10 . . 115.9 ?
    C10 C11 C12 . . 118.1(3) ?
    C10 C11 H11 . . 120.9 ?
    C12 C11 H11 . . 120.9 ?
    O18 C12 O13 . . 123.5(3) ?
    O18 C12 C11 . . 126.5(3) ?
    O13 C12 C11 . . 110.1(2) ?
    O13 C14 C15 . . 107.1(2) ?
    O13 C14 C19 . . 112.6(2) ?
    C15 C14 C19 . . 109.2(2) ?
    O13 C14 H14 . . 109.3 ?
    C15 C14 H14 . . 109.3 ?
    C19 C14 H14 . . 109.3 ?
    O16 C15 C14 . . 111.6(2) ?
    O16 C15 C23 . . 110.2(2) ?
    C14 C15 C23 . . 109.4(2) ?
    O16 C15 H15 . . 108.5 ?
    C14 C15 H15 . . 108.5 ?
    C23 C15 H15 . . 108.5 ?
    C8 C17 H17A . . 109.5 ?
    C8 C17 H17B . . 109.5 ?
    H17A C17 H17B . . 109.5 ?
    C8 C17 H17C . . 109.5 ?
    H17A C17 H17C . . 109.5 ?
    H17B C17 H17C . . 109.5 ?
    O27 C19 O20 . . 126.9(2) ?
    O27 C19 C14 . . 120.4(2) ?
    O20 C19 C14 . . 112.6(2) ?
    O20 C21 C28 . . 110.3(2) ?
    O20 C21 C29 . . 109.5(2) ?
    C28 C21 C29 . . 113.5(3) ?
    O20 C21 C22 . . 101.4(2) ?
    C28 C21 C22 . . 110.8(3) ?
    C29 C21 C22 . . 110.8(2) ?
    C21 C22 H22A . . 109.5 ?
    C21 C22 H22B . . 109.5 ?
    H22A C22 H22B . . 109.5 ?
    C21 C22 H22C . . 109.5 ?
    H22A C22 H22C . . 109.5 ?
    H22B C22 H22C . . 109.5 ?
    O30 C23 O24 . . 127.7(3) ?
    O30 C23 C15 . . 122.7(3) ?
    O24 C23 C15 . . 109.6(2) ?
    O24 C25 C31 . . 109.1(2) ?
    O24 C25 C26 . . 102.0(2) ?
    C31 C25 C26 . . 111.2(2) ?
    O24 C25 C30 . . 108.9(2) ?
    C31 C25 C30 . . 113.5(3) ?
    C26 C25 C30 . . 111.5(3) ?
    C25 C26 H26A . . 109.5 ?
    C25 C26 H26B . . 109.5 ?
    H26A C26 H26B . . 109.5 ?
    C25 C26 H26C . . 109.5 ?
    H26A C26 H26C . . 109.5 ?
    H26B C26 H26C . . 109.5 ?
    C21 C28 H28A . . 109.5 ?
    C21 C28 H28B . . 109.5 ?
    H28A C28 H28B . . 109.5 ?
    C21 C28 H28C . . 109.5 ?
    H28A C28 H28C . . 109.5 ?
    H28B C28 H28C . . 109.5 ?
    C21 C29 H29A . . 109.5 ?
    C21 C29 H29B . . 109.5 ?
    H29A C29 H29B . . 109.5 ?
    C21 C29 H29C . . 109.5 ?
    H29A C29 H29C . . 109.5 ?
    H29B C29 H29C . . 109.5 ?
    C25 C31 H31A . . 109.5 ?
    C25 C31 H31B . . 109.5 ?
    H31A C31 H31B . . 109.5 ?
    C25 C31 H31C . . 109.5 ?
    H31A C31 H31C . . 109.5 ?
    H31B C31 H31C . . 109.5 ?
    C25 C30 H30A . . 109.5 ?
    C25 C30 H30B . . 109.5 ?
    H30A C30 H30B . . 109.5 ?
    C25 C30 H30C . . 109.5 ?
    H30A C30 H30C . . 109.5 ?
    H30B C30 H30C . . 109.5 ?
loop_
    _geom_torsion_atom_site_label_1
    _geom_torsion_atom_site_label_2
    _geom_torsion_atom_site_label_3
    _geom_torsion_atom_site_label_4
    _geom_torsion_site_symmetry_1
    _geom_torsion_site_symmetry_2
    _geom_torsion_site_symmetry_3
    _geom_torsion_site_symmetry_4
    _geom_torsion
    _geom_torsion_publ_flag
    C8 O7 C1 C6 . . . . 76.9(3) ?
    C8 O7 C1 C2 . . . . -106.7(3) ?
    C6 C1 C2 C3 . . . . 1.5(4) ?
    O7 C1 C2 C3 . . . . -174.9(3) ?
    C1 C2 C3 C4 . . . . 0.6(4) ?
    C2 C3 C4 C5 . . . . -1.7(4) ?
    C2 C3 C4 C10 . . . . 172.4(3) ?
    C3 C4 C5 C6 . . . . 0.8(4) ?
    C10 C4 C5 C6 . . . . -173.6(3) ?
    C2 C1 C6 C5 . . . . -2.3(4) ?
    O7 C1 C6 C5 . . . . 174.1(2) ?
    C4 C5 C6 C1 . . . . 1.1(4) ?
    C1 O7 C8 O9 . . . . 12.1(4) ?
    C1 O7 C8 C17 . . . . -167.0(3) ?
    C3 C4 C10 C11 . . . . 10.1(5) ?
    C5 C4 C10 C11 . . . . -175.8(3) ?
    C4 C10 C11 C12 . . . . -175.2(3) ?
    C14 O13 C12 O18 . . . . -2.7(4) ?
    C14 O13 C12 C11 . . . . 177.6(2) ?
    C10 C11 C12 O18 . . . . 7.1(4) ?
    C10 C11 C12 O13 . . . . -173.3(2) ?
    C12 O13 C14 C15 . . . . -157.2(2) ?
    C12 O13 C14 C19 . . . . 82.8(3) ?
    O13 C14 C15 O16 . . . . -72.5(3) ?
    C19 C14 C15 O16 . . . . 49.7(3) ?
    O13 C14 C15 C23 . . . . 49.7(3) ?
    C19 C14 C15 C23 . . . . 171.9(2) ?
    C21 O20 C19 O27 . . . . 1.7(4) ?
    C21 O20 C19 C14 . . . . -175.0(2) ?
    O13 C14 C19 O27 . . . . 172.2(2) ?
    C15 C14 C19 O27 . . . . 53.4(3) ?
    O13 C14 C19 O20 . . . . -10.8(3) ?
    C15 C14 C19 O20 . . . . -129.6(2) ?
    C19 O20 C21 C28 . . . . 60.5(3) ?
    C19 O20 C21 C29 . . . . -65.0(3) ?
    C19 O20 C21 C22 . . . . 177.9(2) ?
    C25 O24 C23 O30 . . . . 0.5(4) ?
    C25 O24 C23 C15 . . . . -178.7(2) ?
    O16 C15 C23 O30 . . . . 8.7(4) ?
    C14 C15 C23 O30 . . . . -114.4(3) ?
    O16 C15 C23 O24 . . . . -172.1(2) ?
    C14 C15 C23 O24 . . . . 64.8(3) ?
    C23 O24 C25 C31 . . . . -60.6(3) ?
    C23 O24 C25 C26 . . . . -178.3(2) ?
    C23 O24 C25 C30 . . . . 63.8(3) ?
loop_
    _geom_hbond_atom_site_label_D
    _geom_hbond_atom_site_label_H
    _geom_hbond_atom_site_label_A
    _geom_hbond_site_symmetry_A
    _geom_hbond_distance_DH
    _geom_hbond_distance_HA
    _geom_hbond_distance_DA
    _geom_hbond_angle_DHA
    O16 H16 O27 1_455 0.85(4) 2.06(4) 2.842(3) 153(4)
    O16 H16 O30 . 0.85(4) 2.26(4) 2.688(3) 111(3)
