# Supplementary material for: 1,4-Di-tert-butyl (2R,3R)-2-({(2E)-3-[4-(acet­yloxy)phen­yl]prop-2-eno­yl}­oxy)-3-hy­droxy­butane­dioate
Source: Acta Crystallogr Sect E Struct Rep Online. 2012 Jan 25;68(Pt 2):o509–10. doi: 10.1107/S160053681200236X (PMC3275254; doi:10.1107/S160053681200236X)
Supplement: Supplementary file 2 [file e-68-0o509-Isup2.hkl]

#
# h,k,l, Fc-squared, Fo-squared, sigma(Fo-squared) and status flag
#
data_I
_shelx_title ' P212121  1849 Friedel pairs'
_shelx_refln_list_code          4
_shelx_F_calc_maximum      190.53
_exptl_crystal_F_000       960.00
_reflns_d_resolution_high  0.7997
 
loop_
 _symmetry_equiv_pos_as_xyz
 'x, y, z'
 '-x+1/2, -y, z+1/2'
 'x+1/2, -y+1/2, -z'
 '-x, y+1/2, -z+1/2'
 
_cell_length_a     5.7183
_cell_length_b     8.7309
_cell_length_c    46.9988
_cell_angle_alpha  90.000
_cell_angle_beta   90.000
_cell_angle_gamma  90.000
 
_shelx_F_squared_multiplier     1.000
 
loop_
 _refln_index_h
 _refln_index_k
 _refln_index_l
 _refln_F_squared_calc
 _refln_F_squared_meas
 _refln_F_squared_sigma
 _refln_observed_status
   2   0   0    13197.88     9483.95     65.55 o
   4   0   0      241.70      211.13     37.56 o
   6   0   0      187.68      204.24     29.97 o
   1   1   0     5946.05     5813.10     88.89 o
   2   1   0     5328.73     5027.88     60.72 o
   3   1   0       21.02       23.78     17.17 o
   4   1   0       30.05       12.25     31.97 o
   5   1   0      286.08      309.52     26.13 o
   6   1   0       72.13      112.55     20.24 o
   0   2   0     2262.63     2645.39     45.63 o
   1   2   0     4083.83     4613.30     58.79 o
   2   2   0     3580.94     4032.40    257.81 o
   3   2   0     4622.61     4737.83    137.06 o
   4   2   0      186.98      165.34     17.66 o
   5   2   0        0.53       50.57     14.04 o
   6   2   0      837.54      863.83     55.23 o
   1   3   0      148.17      181.76     16.08 o
   2   3   0      119.24      135.22     15.47 o
   3   3   0        1.18        8.61     17.22 o
   4   3   0      677.64      764.58     29.17 o
   5   3   0      137.66      280.24     26.91 o
   6   3   0      160.83      133.92     25.01 o
   0   4   0       37.33       95.04     14.67 o
   1   4   0      777.43      992.46     36.89 o
   2   4   0      505.99      806.05     42.75 o
   3   4   0      364.87      362.46     44.60 o
   4   4   0       83.68      116.65     17.47 o
   5   4   0      191.66      226.57     23.82 o
   6   4   0        0.44        1.80     12.63 o
   1   5   0       20.86       35.92     12.33 o
   2   5   0        7.12       26.02     14.04 o
   3   5   0      785.75      726.32     60.50 o
   4   5   0       26.00       19.76     19.12 o
   5   5   0       19.48       15.71     18.53 o
   6   5   0       18.33       36.54     13.92 o
   0   6   0      537.73      535.40     36.99 o
   1   6   0      638.56      689.09     38.73 o
   2   6   0      994.54     1110.61     40.66 o
   3   6   0      588.30      597.97     53.69 o
   4   6   0      147.99      156.68     31.26 o
   5   6   0       30.78       37.05     18.19 o
   1   7   0      158.67      176.58     17.07 o
   2   7   0      203.86      176.45     23.40 o
   3   7   0       25.46       26.26     19.87 o
   4   7   0      217.26      229.13     32.51 o
   5   7   0      131.56      159.63     19.81 o
   0   8   0     2203.36     2375.59    117.06 o
   1   8   0        8.04       21.78     11.71 o
   2   8   0      357.92      402.94     42.88 o
   3   8   0      286.62      323.33     36.57 o
   4   8   0       47.42      104.33     38.69 o
   1   9   0      142.61      151.46     19.57 o
   2   9   0        0.39       -4.98     13.90 o
   3   9   0        2.96       60.77     12.71 o
   0  10   0       16.43       13.81     10.77 o
   1  10   0       84.94       83.99     10.90 o
   2  10   0       16.87       17.44      8.27 o
   1   0   1     3701.40     3183.85     35.65 o
   2   0   1     1738.70     1348.56     28.37 o
   3   0   1     1015.37      914.37     41.55 o
   4   0   1      307.25      244.88     28.37 o
   5   0   1      286.08      343.65     20.97 o
   6   0   1      187.17      244.40     32.26 o
  -5   1   1      125.55      145.00     17.54 o
  -4   1   1       53.14       55.60     28.94 o
  -3   1   1      432.05      421.54     40.74 o
  -2   1   1      967.83      965.86     26.61 o
  -1   1   1    17227.45    17053.57    606.76 o
   0   1   1      231.22      287.22      7.82 o
   1   1   1    17214.53    17663.65    532.85 o
   2   1   1      972.08      958.46     34.87 o
   3   1   1      421.25      461.24     42.16 o
   4   1   1       53.15       29.74     14.06 o
   5   1   1      126.89      158.80     19.52 o
   6   1   1      175.18      151.76     22.43 o
  -6   2   1      106.88      136.30     26.91 o
  -5   2   1      323.13      376.20     26.21 o
  -4   2   1       98.71       91.29     14.02 o
  -3   2   1      805.13      946.95     62.79 o
  -2   2   1      221.91      250.86     32.19 o
  -1   2   1     4497.64     4930.18     60.85 o
   0   2   1      557.38      637.91     16.53 o
   1   2   1     4518.89     4999.25     61.37 o
   2   2   1      226.73      282.32     20.17 o
   3   2   1      803.57     1146.29     69.90 o
   4   2   1       96.63      116.19     15.77 o
   5   2   1      323.33      283.32     22.09 o
   6   2   1      106.88      222.76     31.90 o
  -6   3   1       53.24       99.74     24.25 o
  -5   3   1     1195.76     1303.67     49.96 o
  -4   3   1      510.03      492.34     24.06 o
  -3   3   1        5.60       12.29     19.78 o
  -2   3   1      267.36      287.92     26.74 o
  -1   3   1       59.44       67.05     14.11 o
   0   3   1     2517.97     2963.38     41.65 o
   1   3   1       59.05      121.57     20.83 o
   2   3   1      269.34      292.61     29.17 o
   3   3   1        5.61        6.10     15.41 o
   4   3   1      511.52      548.57     25.09 o
   5   3   1     1188.94     1267.72     50.63 o
   6   3   1       51.38       58.89     20.42 o
  -6   4   1       48.46       43.62     16.96 o
  -5   4   1      379.51      402.90     29.86 o
  -4   4   1      376.60      388.63     21.94 o
  -3   4   1        4.08       60.78     24.43 o
  -2   4   1     2777.10     3255.29     94.11 o
  -1   4   1      498.58      652.29     35.05 o
   0   4   1      868.95      885.94     26.70 o
   1   4   1      493.80      655.94     31.48 o
   2   4   1     2762.99     3032.14     80.37 o
   3   4   1        3.79       54.49     24.09 o
   4   4   1      378.34      380.90     25.35 o
   5   4   1      380.36      407.00     30.19 o
   6   4   1       48.80       64.59     18.16 o
  -6   5   1        3.78       81.11     18.36 o
  -5   5   1        9.22       28.01     19.75 o
  -4   5   1       29.83       61.45     16.96 o
  -3   5   1      551.24      573.03     28.56 o
  -2   5   1      583.42      636.61     49.02 o
  -1   5   1      439.33      547.14     33.45 o
   0   5   1     2864.78     3161.81     55.66 o
   1   5   1      445.30      593.20     53.03 o
   2   5   1      586.13      601.42     39.66 o
   3   5   1      548.02      628.47     49.27 o
   4   5   1       30.13       53.34     16.33 o
   5   5   1        8.92       14.37     17.30 o
   6   5   1        4.03       56.72     38.48 o
  -5   6   1      125.20      152.87     26.09 o
  -4   6   1      105.25      121.75     30.66 o
  -3   6   1      430.49      476.61     48.75 o
  -2   6   1     1104.54     1096.56     45.88 o
  -1   6   1      931.05      949.25     42.72 o
   0   6   1      398.83      456.44     24.28 o
   1   6   1      930.64      999.82     43.64 o
   2   6   1     1121.61     1156.39     37.56 o
   3   6   1      430.48      472.65     47.07 o
   4   6   1      102.49      146.52     31.78 o
   5   6   1      126.92      131.04     24.37 o
  -5   7   1       19.88      134.72     80.22 o
  -4   7   1      163.47      163.72     28.42 o
  -3   7   1       90.04       79.89     23.42 o
  -2   7   1      233.07      262.89     35.07 o
  -1   7   1      397.37      396.34     22.87 o
   0   7   1      178.00      193.83     14.84 o
   1   7   1      397.82      436.56     24.23 o
   2   7   1      231.71      220.04     43.55 o
   3   7   1       90.96       88.36     25.24 o
   4   7   1      167.27      195.28     30.99 o
   5   7   1       19.49       18.61     12.42 o
  -4   8   1      104.52      125.28     13.87 o
  -3   8   1      172.56      146.92     25.88 o
  -2   8   1      381.54      431.71     43.30 o
  -1   8   1      169.56      168.18     21.23 o
   0   8   1       62.55      102.92     24.76 o
   1   8   1      169.44      188.56     19.57 o
   2   8   1      381.74      390.60     30.59 o
   3   8   1      168.75      182.17     29.25 o
   4   8   1      103.54      125.52     20.84 o
  -3   9   1      157.05      237.70     67.32 o
  -2   9   1       23.16       37.29     16.43 o
  -1   9   1       33.64       37.07     16.02 o
   0   9   1       62.97       69.68     15.67 o
   1   9   1       33.45       42.76     14.11 o
   2   9   1       22.45       15.60     13.84 o
   3   9   1      153.62      186.59     45.41 o
  -2  10   1       19.81       20.47      8.54 o
  -1  10   1       36.95       38.78     18.30 o
   0  10   1        0.54       -7.84      7.84 o
   1  10   1       39.31       33.67      7.71 o
   2  10   1       19.40       -2.53      4.84 o
   1   0   2        3.51        2.61      3.61 o
   2   0   2     3227.92     2683.11     44.17 o
   3   0   2     1630.78     1500.33     73.06 o
   4   0   2      108.54       72.02     20.88 o
   5   0   2      418.16      430.16     22.90 o
   6   0   2      294.83      323.23     36.60 o
  -6   1   2       95.47      168.94     30.11 o
  -5   1   2      206.93      221.97     20.25 o
  -4   1   2      568.55      489.62     38.73 o
  -3   1   2       77.21      157.55     28.37 o
  -2   1   2     6476.97     6271.86    125.24 o
  -1   1   2     1688.45     1533.10     66.51 o
   0   1   2     2988.37     3556.33     28.89 o
   1   1   2     1689.52     1743.70     26.67 o
   2   1   2     6466.28     6056.73     68.61 o
   3   1   2       74.53       79.63     22.25 o
   4   1   2      566.23      502.46     48.43 o
   5   1   2      205.35      210.62     20.56 o
   6   1   2       97.22      102.47     21.16 o
  -6   2   2       41.11       95.78     25.01 o
  -5   2   2      552.58      620.19     39.83 o
  -4   2   2       69.23       79.08     15.26 o
  -3   2   2      825.64      836.58     58.90 o
  -2   2   2     2952.11     3042.18     91.26 o
  -1   2   2     6280.05     6979.89     86.67 o
   0   2   2      156.36      164.31      9.46 o
   1   2   2     6255.15     7004.24     79.62 o
   2   2   2     2960.59     3377.63     69.42 o
   3   2   2      828.06      873.73     61.79 o
   4   2   2       67.53       72.31     14.36 o
   5   2   2      554.98      619.87     38.25 o
   6   2   2       42.64      118.75     25.44 o
  -6   3   2      129.20      185.04     65.50 o
  -5   3   2      231.58      369.12     46.16 o
  -4   3   2      177.29      187.17     16.45 o
  -3   3   2       42.70      145.16     30.95 o
  -2   3   2     2559.54     2925.25    152.57 o
  -1   3   2     2979.79     3439.86     59.99 o
   0   3   2      607.91      771.80     44.73 o
   1   3   2     2979.92     3427.54    137.77 o
   2   3   2     2567.30     2801.82     91.60 o
   3   3   2       42.75      114.90     30.17 o
   4   3   2      178.03      210.03     17.08 o
   5   3   2      233.01      361.80     29.68 o
   6   3   2      131.58      172.26     26.62 o
  -6   4   2        2.49       62.06     18.51 o
  -5   4   2      630.21      639.67     36.74 o
  -4   4   2       35.28      131.26     15.08 o
  -3   4   2      668.83      700.59     60.91 o
  -2   4   2       27.63      161.34     23.26 o
  -1   4   2     2137.02     2575.75     58.42 o
   0   4   2      324.68      348.45     19.70 o
   1   4   2     2125.61     2591.07     62.30 o
   2   4   2       27.96      115.05     42.25 o
   3   4   2      666.04      725.81     62.10 o
   4   4   2       33.25      100.06     16.98 o
   5   4   2      631.40      660.63     36.89 o
   6   4   2        2.77        9.88     13.27 o
  -6   5   2      381.51      338.74     45.44 o
  -5   5   2       88.11      128.49     29.19 o
  -4   5   2      452.30      370.88     29.25 o
  -3   5   2      468.43      472.48     26.34 o
  -2   5   2      204.31      263.13     27.37 o
  -1   5   2      337.47      450.80     38.85 o
   0   5   2       25.21      132.52     40.31 o
   1   5   2      339.18      443.99     27.74 o
   2   5   2      203.35      249.22     27.17 o
   3   5   2      466.82      481.83     40.61 o
   4   5   2      453.33      373.29     28.82 o
   5   5   2       89.02       86.18     25.35 o
   6   5   2      384.71      373.29     28.01 o
  -5   6   2      213.51      245.39     30.56 o
  -4   6   2       41.62       46.91     23.55 o
  -3   6   2      100.83      158.24     34.61 o
  -2   6   2      136.87      129.58     16.97 o
  -1   6   2      646.15      725.17     52.51 o
   0   6   2       13.59       39.62     10.73 o
   1   6   2      645.90      717.37     37.44 o
   2   6   2      139.33      188.52     17.55 o
   3   6   2      100.62      115.54     29.81 o
   4   6   2       41.76       50.83     21.18 o
   5   6   2      213.26      216.02     29.08 o
  -5   7   2      451.53      469.10     21.13 o
  -4   7   2       72.04       60.54     21.25 o
  -3   7   2      291.02      308.03     39.52 o
  -2   7   2      264.60      294.07     29.59 o
  -1   7   2      347.05      396.65     23.08 o
   0   7   2       22.50       56.76     25.87 o
   1   7   2      345.55      410.83     23.71 o
   2   7   2      264.07      303.94     29.01 o
   3   7   2      296.40      327.20     40.30 o
   4   7   2       71.69       84.88     22.63 o
   5   7   2      455.23      487.44     32.19 o
  -4   8   2       34.67       64.09     11.34 o
  -3   8   2       88.29       70.46     21.39 o
  -2   8   2      543.05      591.44     59.79 o
  -1   8   2      208.90      211.76     20.48 o
   0   8   2      241.27      305.15     50.85 o
   1   8   2      210.50      201.03     20.33 o
   2   8   2      540.98      557.51     47.79 o
   3   8   2       89.32      119.52     26.56 o
   4   8   2       34.06       49.47     15.63 o
  -3   9   2      768.05      814.61     63.64 o
  -2   9   2       78.38       75.68     18.64 o
  -1   9   2      104.27      106.97     22.00 o
   0   9   2        8.40       26.87     13.72 o
   1   9   2      103.99       93.14     17.08 o
   2   9   2       79.38       89.69     20.97 o
   3   9   2      769.13      767.83     25.91 o
  -2  10   2       36.26        7.19      7.00 o
  -1  10   2       16.55       24.18      9.60 o
   0  10   2        0.03       -7.46      7.46 o
   1  10   2       16.99       19.70      7.68 o
   2  10   2       36.80       67.42      9.80 o
   1   0   3      319.56      258.85     13.50 o
   2   0   3      197.47      205.17     11.92 o
   3   0   3     1112.59      892.48     56.64 o
   4   0   3      279.13      288.36     30.45 o
   5   0   3      104.94      160.61     15.93 o
   6   0   3      147.75      165.46     28.61 o
  -6   1   3      120.30      168.01     30.95 o
  -5   1   3       95.47      119.20     16.59 o
  -4   1   3      161.28      161.68     24.12 o
  -3   1   3     2646.80     2583.78     98.28 o
  -2   1   3     1199.77     1042.81     44.10 o
  -1   1   3     3438.69     3039.01    115.50 o
   0   1   3     1957.68     2150.63     24.07 o
   1   1   3     3440.22     3280.35     40.56 o
   2   1   3     1206.47     1129.23     31.07 o
   3   1   3     2657.24     2621.06     96.69 o
   4   1   3      161.30      145.29     23.27 o
   5   1   3       97.23      111.89     17.36 o
   6   1   3      122.03      139.64     23.42 o
  -6   2   3      275.53      324.69     36.80 o
  -5   2   3       27.07       98.64     24.85 o
  -4   2   3      397.97      393.07     24.72 o
  -3   2   3      725.37      750.31     55.63 o
  -2   2   3      291.87      334.05     32.24 o
  -1   2   3      730.66      761.97     29.13 o
   0   2   3     5145.00     5798.48     63.03 o
   1   2   3      724.88      781.77     25.46 o
   2   2   3      291.25      353.37     19.74 o
   3   2   3      730.49      783.62     58.51 o
   4   2   3      394.74      405.68     25.00 o
   5   2   3       27.70       78.35     18.31 o
   6   2   3      275.53      299.06     33.60 o
  -6   3   3      520.28      547.16     27.82 o
  -5   3   3      646.65      785.01     50.67 o
  -4   3   3       32.66      101.86     13.50 o
  -3   3   3     1870.59     1943.82     94.39 o
  -2   3   3     1988.34     2311.32    150.53 o
  -1   3   3     2819.54     3379.72     59.77 o
   0   3   3     8866.07    10405.57     82.87 o
   1   3   3     2819.02     3566.20     72.00 o
   2   3   3     1977.06     2314.59     50.52 o
   3   3   3     1876.65     1858.65     93.51 o
   4   3   3       31.98       66.24     12.37 o
   5   3   3      640.59      672.17     37.39 o
   6   3   3      522.44      547.67     42.35 o
  -6   4   3      370.21      393.14     34.06 o
  -5   4   3      333.69      394.25     37.71 o
  -4   4   3      502.74      542.27     32.67 o
  -3   4   3      456.80      494.64     51.92 o
  -2   4   3     1228.00     1438.93     96.76 o
  -1   4   3      349.64      532.80     27.68 o
   0   4   3      636.63      735.36     24.33 o
   1   4   3      353.17      524.40     27.89 o
   2   4   3     1218.55     1276.44     79.00 o
   3   4   3      458.41      520.45     54.34 o
   4   4   3      502.93      491.19     28.52 o
   5   4   3      334.87      375.76     29.01 o
   6   4   3      370.36      350.73     31.59 o
  -6   5   3        9.68       86.89     25.87 o
  -5   5   3      414.69      405.12     42.71 o
  -4   5   3       37.61       83.01     17.83 o
  -3   5   3       24.02       41.40     12.61 o
  -2   5   3      360.43      392.78     36.12 o
  -1   5   3      512.84      523.55     35.18 o
   0   5   3     2970.27     3463.13     58.23 o
   1   5   3      514.47      557.47     30.81 o
   2   5   3      356.21      359.11     32.37 o
   3   5   3       23.51       45.08     13.53 o
   4   5   3       37.96       98.21     27.21 o
   5   5   3      414.53      375.45     40.82 o
   6   5   3       10.99       67.63     16.39 o
  -5   6   3       42.41       85.00     21.61 o
  -4   6   3      150.18      139.34     30.64 o
  -3   6   3      622.36      602.67     54.33 o
  -2   6   3      231.11      253.96     20.73 o
  -1   6   3      129.97      166.53     25.44 o
   0   6   3      484.13      637.97     28.30 o
   1   6   3      131.71      143.85     18.60 o
   2   6   3      226.90      236.54     18.80 o
   3   6   3      626.75      617.50     53.24 o
   4   6   3      151.23      163.74     30.54 o
   5   6   3       43.46       78.80     20.39 o
  -5   7   3       11.47       59.68     35.72 o
  -4   7   3      157.44      175.69     30.08 o
  -3   7   3       96.22      135.72     30.07 o
  -2   7   3      456.14      443.23     49.45 o
  -1   7   3      726.30      766.08     26.50 o
   0   7   3      738.46      819.07     32.43 o
   1   7   3      729.98      829.96     32.78 o
   2   7   3      455.59      486.41     61.30 o
   3   7   3       97.62      116.27     27.98 o
   4   7   3      153.82      165.79     28.90 o
   5   7   3       11.67       47.32     14.72 o
  -4   8   3       17.76       29.23      8.96 o
  -3   8   3      422.13      376.28     38.89 o
  -2   8   3      387.62      402.83     26.88 o
  -1   8   3       79.17       94.16     15.56 o
   0   8   3     1539.66     1571.35     68.00 o
   1   8   3       77.93       86.54     19.02 o
   2   8   3      390.21      401.92     30.95 o
   3   8   3      425.53      383.25     39.00 o
   4   8   3       18.54        8.09     12.60 o
  -3   9   3      246.03      341.42     93.39 o
  -2   9   3      117.44      127.40     22.18 o
  -1   9   3       20.16      -10.34     14.33 o
   0   9   3       47.30       57.21     14.92 o
   1   9   3       20.51        3.31     12.45 o
   2   9   3      116.06      115.74     15.96 o
   3   9   3      242.99      306.42     55.75 o
  -1  10   3        1.79        7.76      6.52 o
   0  10   3        0.01        5.36     16.87 o
   1  10   3        1.42        6.59     14.54 o
   2  10   3       26.65       39.67     13.00 o
   0   0   4        7.95       14.52      3.66 o
   1   0   4     1220.31     1102.77     26.88 o
   2   0   4      222.36      220.20     12.83 o
   3   0   4     1253.12     1101.23     61.60 o
   4   0   4      171.54      175.24     25.04 o
   5   0   4      419.89      410.20     19.48 o
   6   0   4      105.15       81.77     22.49 o
  -6   1   4      198.91      300.64     38.25 o
  -5   1   4       64.07       57.69     13.09 o
  -4   1   4      293.62      254.64     28.02 o
  -3   1   4      157.37      198.03     31.29 o
  -2   1   4        4.03       -2.51      5.81 o
  -1   1   4      489.01      452.98     17.60 o
   0   1   4    13147.33    13843.03     67.15 o
   1   1   4      482.26      432.33     27.60 o
   2   1   4        3.32        9.09      6.71 o
   3   1   4      154.34      195.40     29.21 o
   4   1   4      291.68      295.89     19.55 o
   5   1   4       65.44       79.96     14.37 o
   6   1   4      197.84      216.05     29.05 o
  -6   2   4      219.70      232.00     20.11 o
  -5   2   4      207.23      222.04     25.71 o
  -4   2   4      141.04      132.70     16.67 o
  -3   2   4     1610.49     1430.05     75.24 o
  -2   2   4      318.53      296.35     31.43 o
  -1   2   4     1198.46     1311.07     37.03 o
   0   2   4     5168.26     5758.31     46.81 o
   1   2   4     1202.02     1382.00     32.36 o
   2   2   4      315.63      304.50     17.33 o
   3   2   4     1602.61     1629.93     82.49 o
   4   2   4      140.32      142.42     25.01 o
   5   2   4      207.63      203.02     19.58 o
   6   2   4      220.77      247.48     31.76 o
  -6   3   4      445.28      450.24     25.52 o
  -5   3   4      760.11      898.80     41.79 o
  -4   3   4      648.30      765.09     29.02 o
  -3   3   4      933.97     1130.52     72.72 o
  -2   3   4     1771.78     2032.77    170.60 o
  -1   3   4     5793.53     6663.15    131.07 o
   0   3   4     1303.44     1658.15     40.95 o
   1   3   4     5775.18     6887.57     83.37 o
   2   3   4     1766.40     1993.00     60.10 o
   3   3   4      935.48     1147.21     73.43 o
   4   3   4      649.39      684.83     27.69 o
   5   3   4      756.15      780.76     39.83 o
   6   3   4      443.33      517.19     40.88 o
  -6   4   4       42.80       47.09     17.41 o
  -5   4   4       93.92      193.93     25.70 o
  -4   4   4      538.22      566.62     25.86 o
  -3   4   4       85.81      138.92     29.82 o
  -2   4   4      278.46      385.91     62.13 o
  -1   4   4     2752.80     3114.78     85.51 o
   0   4   4      437.04      472.92     19.70 o
   1   4   4     2749.34     3280.21    106.36 o
   2   4   4      280.69      341.86     29.31 o
   3   4   4       84.89      118.39     21.05 o
   4   4   4      540.87      532.03     31.77 o
   5   4   4       91.80      104.10     26.95 o
   6   4   4       42.18      104.79     20.29 o
  -6   5   4      317.17      300.04     24.61 o
  -5   5   4       10.88       25.31     13.11 o
  -4   5   4      586.75      581.75     36.29 o
  -3   5   4       64.19       70.65     14.39 o
  -2   5   4      922.37     1012.74     76.17 o
  -1   5   4      137.18      171.58     18.86 o
   0   5   4     4527.85     5520.01     78.51 o
   1   5   4      138.46      186.01     19.85 o
   2   5   4      922.81     1004.63     51.12 o
   3   5   4       62.44       35.50     11.16 o
   4   5   4      587.24      608.10     53.71 o
   5   5   4       11.36       73.11     23.40 o
   6   5   4      320.71      301.71     25.46 o
  -5   6   4      266.80      236.76     29.07 o
  -4   6   4      305.13      277.49     40.30 o
  -3   6   4      645.23      643.59     55.33 o
  -2   6   4      282.56      268.62     21.29 o
  -1   6   4      335.42      384.60     28.40 o
   0   6   4     1920.14     2091.81     50.03 o
   1   6   4      340.80      411.45     24.96 o
   2   6   4      282.52      270.94     20.12 o
   3   6   4      637.89      664.09     54.41 o
   4   6   4      309.88      350.84     42.77 o
   5   6   4      267.71      205.77     27.48 o
  -5   7   4       62.54       67.55      9.50 o
  -4   7   4       37.19       34.40     20.85 o
  -3   7   4      227.46      250.41     37.04 o
  -2   7   4      650.58      666.75     39.88 o
  -1   7   4     1034.49     1098.30     33.18 o
   0   7   4     2795.99     2996.78     69.72 o
   1   7   4     1033.54     1131.14     37.74 o
   2   7   4      650.39      632.21     39.47 o
   3   7   4      225.03      287.68     37.43 o
   4   7   4       37.96       39.32     21.07 o
   5   7   4       64.60       91.48     16.39 o
  -4   8   4       16.93       41.87      9.93 o
  -3   8   4      143.96      219.48     79.56 o
  -2   8   4       18.08       98.83     60.50 o
  -1   8   4      487.64      547.87     30.18 o
   0   8   4      809.15      862.13     52.94 o
   1   8   4      488.34      518.41     45.07 o
   2   8   4       17.00       42.44     15.65 o
   3   8   4      144.10      155.56     28.12 o
   4   8   4       16.15        5.01     11.58 o
  -3   9   4       16.45       63.29     15.33 o
  -2   9   4       24.35       14.78     13.71 o
  -1   9   4       33.40       13.67     12.98 o
   0   9   4       58.28       61.31     14.86 o
   1   9   4       35.08       33.54     16.25 o
   2   9   4       23.43       34.47     12.86 o
   3   9   4       16.56       79.37     25.82 o
  -1  10   4      203.34      210.98     14.29 o
   0  10   4       38.37       42.35     25.75 o
   1  10   4      202.87      204.65     14.21 o
   2  10   4       66.06       71.58     13.27 o
   1   0   5    11822.56     9991.29    142.42 o
   2   0   5      624.78      633.12     21.59 o
   3   0   5     1485.68     1419.73     67.34 o
   4   0   5      474.18      392.17     34.17 o
   5   0   5       65.36       94.11     11.83 o
   6   0   5       94.10       72.56     21.40 o
  -6   1   5      325.20      411.74     43.68 o
  -5   1   5      210.98      201.26     30.29 o
  -4   1   5      244.70      230.75     40.82 o
  -3   1   5      421.57      386.09     27.31 o
  -2   1   5     1248.67     1145.63     32.83 o
  -1   1   5      179.97      134.97     14.86 o
   0   1   5       78.00       61.16      4.68 o
   1   1   5      175.57      147.44     10.31 o
   2   1   5     1246.43     1195.62     33.46 o
   3   1   5      421.48      404.69     39.38 o
   4   1   5      247.14      280.65     19.36 o
   5   1   5      209.18      219.68     17.24 o
   6   1   5      328.44      341.78     35.50 o
  -6   2   5       10.12       67.26     35.22 o
  -5   2   5      197.70      253.67     28.22 o
  -4   2   5       27.82       17.31     10.17 o
  -3   2   5        8.87        4.57     14.58 o
  -2   2   5     2050.64     1947.51     73.27 o
  -1   2   5      306.16      311.42     19.29 o
   0   2   5     9542.64    10747.59     74.62 o
   1   2   5      309.80      299.20     15.97 o
   2   2   5     2049.98     2210.21     64.60 o
   3   2   5        8.38       26.65     20.19 o
   4   2   5       27.92       25.16     10.93 o
   5   2   5      197.09      244.46     24.12 o
   6   2   5        9.90       80.57     23.00 o
  -6   3   5       42.19      108.43     15.16 o
  -5   3   5      226.97      340.92     30.95 o
  -4   3   5      685.19      734.16     34.40 o
  -3   3   5     1297.54     1279.27     77.04 o
  -2   3   5     2730.84     3067.03    101.39 o
  -1   3   5      920.49     1086.83     61.44 o
   0   3   5     3363.35     3917.25     47.16 o
   1   3   5      926.01     1090.62     47.44 o
   2   3   5     2723.08     2950.66     72.26 o
   3   3   5     1293.31     1267.64     49.00 o
   4   3   5      691.33      746.87     28.58 o
   5   3   5      224.05      276.35     36.35 o
   6   3   5       42.44      140.44     24.80 o
  -6   4   5        9.37       44.63     17.68 o
  -5   4   5      534.74      501.88     32.47 o
  -4   4   5      117.92      475.47     43.34 o
  -3   4   5      304.96      377.85     47.76 o
  -2   4   5      236.54      266.62     28.98 o
  -1   4   5      401.15      538.41     32.46 o
   0   4   5      554.56      669.08     23.34 o
   1   4   5      403.37      485.15     31.00 o
   2   4   5      235.47      243.78     24.83 o
   3   4   5      304.21      389.19     32.25 o
   4   4   5      120.38      150.06     23.52 o
   5   4   5      540.35      499.22     46.63 o
   6   4   5        9.57       36.58     15.50 o
  -6   5   5       28.21       52.43     12.94 o
  -5   5   5       59.85      123.31     25.91 o
  -4   5   5       18.25       61.95     31.98 o
  -3   5   5      276.00      312.84     22.34 o
  -2   5   5      530.12      657.13     63.14 o
  -1   5   5      478.82      544.82     30.49 o
   0   5   5     1408.32     1486.23     41.39 o
   1   5   5      475.80      574.24     31.19 o
   2   5   5      527.60      551.50     42.22 o
   3   5   5      276.89      286.79     27.53 o
   4   5   5       18.26       56.80     23.47 o
   5   5   5       61.96       62.54     23.81 o
   6   5   5       28.13       47.74     13.88 o
  -5   6   5       42.82       38.99     16.79 o
  -4   6   5       25.32       48.68     25.82 o
  -3   6   5      979.74      939.49     65.16 o
  -2   6   5       20.31       42.25     12.40 o
  -1   6   5      586.59      677.77     31.11 o
   0   6   5       14.10       16.56      8.35 o
   1   6   5      583.89      632.22     30.08 o
   2   6   5       21.57       11.76     11.28 o
   3   6   5      970.88      984.49     64.30 o
   4   6   5       24.64       31.00     21.82 o
   5   6   5       43.67       51.40     18.27 o
  -5   7   5       11.02       30.90      8.03 o
  -4   7   5       36.75       47.11     19.10 o
  -3   7   5      654.61      689.91     55.64 o
  -2   7   5       41.83       55.49     27.23 o
  -1   7   5       76.60       83.23     13.13 o
   0   7   5      699.53      757.30     37.14 o
   1   7   5       76.68       82.41     13.87 o
   2   7   5       41.94       49.36     17.15 o
   3   7   5      644.04      625.33     52.36 o
   4   7   5       38.03       43.89     19.96 o
   5   7   5       10.86       18.39     11.15 o
  -4   8   5      104.78       92.05     11.43 o
  -3   8   5      331.60      336.48     34.99 o
  -2   8   5      518.02      469.56     28.40 o
  -1   8   5      120.50      155.52     18.86 o
   0   8   5      224.57      222.23     30.86 o
   1   8   5      120.49      117.57     20.19 o
   2   8   5      518.05      540.62     35.18 o
   3   8   5      327.31      354.06     37.56 o
   4   8   5      107.38       87.96     18.01 o
  -3   9   5       59.93       54.79      8.19 o
  -2   9   5      388.17      311.51     30.27 o
  -1   9   5       66.62       68.77     17.93 o
   0   9   5      624.63      631.14     34.41 o
   1   9   5       67.84       66.90     14.99 o
   2   9   5      390.25      366.02     35.75 o
   3   9   5       61.60       61.31     13.90 o
  -1  10   5       21.65        5.82      9.22 o
   0  10   5       38.94       22.98      7.55 o
   1  10   5       22.45       19.09     12.19 o
   2  10   5       86.47       75.24     13.37 o
   0   0   6    14554.58    12715.57     92.32 o
   1   0   6    36301.38    30111.54     87.93 o
   2   0   6     1241.05     1022.45     28.04 o
   3   0   6      828.44      864.34     53.20 o
   4   0   6      527.40      491.27     37.80 o
   5   0   6        5.86        7.35      8.66 o
   6   0   6        0.03       26.06     20.97 o
  -6   1   6      352.84      380.90     26.85 o
  -5   1   6      331.16      270.73     29.25 o
  -4   1   6      203.70      234.53     16.66 o
  -3   1   6       37.11       27.99     11.30 o
  -2   1   6       90.26       69.70     12.82 o
  -1   1   6     5699.64     5006.10     47.70 o
   0   1   6      903.27      920.91     15.11 o
   1   1   6     5663.21     5433.07     79.40 o
   2   1   6       92.30       80.16      7.87 o
   3   1   6       36.93       36.18     18.42 o
   4   1   6      202.60      235.19     16.09 o
   5   1   6      331.95      330.56     20.08 o
   6   1   6      352.19      334.33     34.86 o
  -6   2   6      446.14      428.74     27.25 o
  -5   2   6      515.80      493.67     35.55 o
  -4   2   6       92.05       92.59     13.62 o
  -3   2   6      110.61       78.34     23.15 o
  -2   2   6       57.68       52.62     20.50 o
  -1   2   6      941.44      973.21     42.12 o
   0   2   6    12726.74    14121.95     72.45 o
   1   2   6      953.77      953.72     25.41 o
   2   2   6       55.40       46.06      9.10 o
   3   2   6      108.90       78.14     21.80 o
   4   2   6       92.72      118.51     12.68 o
   5   2   6      517.42      556.66     46.59 o
   6   2   6      441.00      378.80     41.90 o
  -6   3   6      418.09      439.14     25.86 o
  -5   3   6      564.18      615.22     30.34 o
  -4   3   6      328.24      403.32     27.31 o
  -3   3   6      299.15      382.03     44.19 o
  -2   3   6     3104.49     3521.72    199.06 o
  -1   3   6     1278.99     1418.93     39.46 o
   0   3   6      900.37     1175.21     26.36 o
   1   3   6     1280.22     1395.82     37.58 o
   2   3   6     3111.05     3513.99     78.57 o
   3   3   6      302.64      310.96     45.03 o
   4   3   6      331.03      358.48     24.38 o
   5   3   6      562.76      544.24     47.54 o
   6   3   6      422.58      435.75     36.64 o
  -6   4   6       97.04      109.93     21.18 o
  -5   4   6      195.57      245.75     42.65 o
  -4   4   6     2849.61     2966.58     55.89 o
  -3   4   6     1320.19     1314.25     82.39 o
  -2   4   6      122.42      173.88     25.39 o
  -1   4   6     1268.54     1406.69     43.51 o
   0   4   6      350.68      426.20     19.05 o
   1   4   6     1270.23     1475.56     43.99 o
   2   4   6      123.13      162.29     21.76 o
   3   4   6     1318.58     1380.23     58.27 o
   4   4   6     2846.40     2844.25     63.26 o
   5   4   6      195.29      228.27     34.30 o
   6   4   6       95.81       87.70     18.01 o
  -6   5   6       81.78       84.85     15.18 o
  -5   5   6      794.67      708.54     34.99 o
  -4   5   6      318.91      333.69     34.05 o
  -3   5   6      438.96      446.83     25.49 o
  -2   5   6      407.92      453.51     38.50 o
  -1   5   6       94.33       96.43     15.68 o
   0   5   6      121.51      127.40     15.82 o
   1   5   6       93.99      108.17     16.94 o
   2   5   6      411.25      429.33     35.35 o
   3   5   6      437.22      448.28     28.44 o
   4   5   6      318.14      277.94     36.34 o
   5   5   6      798.49      701.58     51.25 o
   6   5   6       81.05       84.54     15.03 o
  -5   6   6       74.35       68.78     18.92 o
  -4   6   6      111.70      117.47     27.79 o
  -3   6   6       35.11       86.25     32.31 o
  -2   6   6      609.08      569.17     29.64 o
  -1   6   6      204.60      232.26     20.28 o
   0   6   6      116.64      100.08     13.22 o
   1   6   6      206.65      224.23     19.94 o
   2   6   6      603.92      573.70     27.58 o
   3   6   6       34.49       60.81     25.41 o
   4   6   6      113.02      108.90     26.43 o
   5   6   6       75.10       76.45     19.88 o
  -5   7   6      123.97      114.34     10.77 o
  -4   7   6      120.39      105.76     24.41 o
  -3   7   6      285.90      282.81     37.66 o
  -2   7   6      678.85      680.00     40.45 o
  -1   7   6      151.48      161.81     12.12 o
   0   7   6     1109.02     1189.10     45.27 o
   1   7   6      150.97      181.26     19.28 o
   2   7   6      680.50      728.84     58.12 o
   3   7   6      289.07      322.81     40.07 o
   4   7   6      118.93      141.20     26.69 o
   5   7   6      122.68      111.73     17.38 o
  -4   8   6       34.39       31.63      8.61 o
  -3   8   6       48.11       60.34     31.30 o
  -2   8   6       44.41       58.49     14.53 o
  -1   8   6      717.33      699.52     34.77 o
   0   8   6       27.62       40.60     24.61 o
   1   8   6      707.58      718.58     41.06 o
   2   8   6       44.06       44.75     16.59 o
   3   8   6       50.64       59.24     21.13 o
   4   8   6       35.66       16.35     12.99 o
  -3   9   6       63.35       75.79     12.72 o
  -2   9   6      182.54      180.96     14.40 o
  -1   9   6       53.69       21.61     11.93 o
   0   9   6       14.30       24.38     33.00 o
   1   9   6       51.41       31.57     12.98 o
   2   9   6      185.67      184.46     19.52 o
   3   9   6       66.73       55.63      8.02 o
  -1  10   6       54.69       51.25     13.23 o
   0  10   6       55.55       41.83     12.64 o
   1  10   6       52.89       50.83     13.78 o
   2  10   6       57.89       40.78     10.61 o
   1   0   7     2940.74     2535.73     25.13 o
   2   0   7     3049.92     2688.95     45.50 o
   3   0   7     1022.16      929.57     54.20 o
   4   0   7      785.18      682.74     43.57 o
   5   0   7      204.21      224.46     15.24 o
   6   0   7      112.63      141.71     28.19 o
  -6   1   7      179.46      183.80     20.60 o
  -5   1   7       21.86       24.69     15.57 o
  -4   1   7      645.63      636.60     31.05 o
  -3   1   7      124.23      112.43     16.35 o
  -2   1   7       79.24       67.57     12.25 o
  -1   1   7     7707.02     6690.79     56.65 o
   0   1   7    20209.48    18881.39     68.00 o
   1   1   7     7751.89     7532.17     89.67 o
   2   1   7       75.91       69.12      7.46 o
   3   1   7      125.83      133.64     24.89 o
   4   1   7      642.80      650.49     24.47 o
   5   1   7       21.59       36.53     11.71 o
   6   1   7      179.87      184.46     27.14 o
  -6   2   7       15.41       54.38     14.55 o
  -5   2   7       85.38      174.88     53.31 o
  -4   2   7      126.55      115.89     14.53 o
  -3   2   7      370.76      338.84     38.65 o
  -2   2   7     5167.26     4825.27    114.15 o
  -1   2   7     1426.78     1453.54     38.11 o
   0   2   7    21205.86    22712.29     98.52 o
   1   2   7     1429.89     1514.49     31.17 o
   2   2   7     5186.43     5403.40    107.99 o
   3   2   7      365.56      327.28     38.26 o
   4   2   7      128.70      132.52     13.40 o
   5   2   7       85.42      114.56     18.42 o
   6   2   7       15.22       39.58     11.29 o
  -6   3   7       32.52       63.47     13.06 o
  -5   3   7      428.98      434.19     26.13 o
  -4   3   7      789.78      822.13     32.50 o
  -3   3   7      349.05      374.89     42.81 o
  -2   3   7      332.93      379.26     38.33 o
  -1   3   7     2429.65     2714.95     54.10 o
   0   3   7     1736.93     1996.60     33.82 o
   1   3   7     2412.79     2728.20     51.65 o
   2   3   7      340.62      455.98     43.66 o
   3   3   7      345.00      367.32     28.18 o
   4   3   7      797.24      832.09     43.76 o
   5   3   7      426.77      449.40     43.46 o
   6   3   7       32.31       63.10     19.34 o
  -6   4   7      105.58      109.87     20.69 o
  -5   4   7       50.77       44.98     15.83 o
  -4   4   7      992.73     1070.65     51.07 o
  -3   4   7      748.77      816.63     64.21 o
  -2   4   7     1061.10     1268.23     58.50 o
  -1   4   7      643.16      738.22     32.51 o
   0   4   7     1049.49     1044.83     40.80 o
   1   4   7      639.39      773.66     33.17 o
   2   4   7     1050.51     1107.08     89.30 o
   3   4   7      748.11      774.35     43.90 o
   4   4   7      992.58     1030.14     71.06 o
   5   4   7       48.99       69.17     21.95 o
   6   4   7      104.97       90.31     18.02 o
  -5   5   7       90.12      120.38     32.38 o
  -4   5   7      304.00      270.46     25.56 o
  -3   5   7      202.03      193.57     19.41 o
  -2   5   7      611.14      679.03     46.03 o
  -1   5   7      752.45      802.62     36.40 o
   0   5   7        0.90        1.74      6.18 o
   1   5   7      756.36      876.10     38.91 o
   2   5   7      616.92      671.72     43.49 o
   3   5   7      201.87      233.34     28.15 o
   4   5   7      300.29      284.72     36.75 o
   5   5   7       91.03      119.23     25.37 o
   6   5   7       30.03       26.89     11.02 o
  -5   6   7      111.28      107.64     14.25 o
  -4   6   7       62.61       46.90     24.68 o
  -3   6   7       39.80       42.24     22.30 o
  -2   6   7      218.03      210.91     25.41 o
  -1   6   7     1286.23     1364.82     49.01 o
   0   6   7        3.71       -0.44      7.02 o
   1   6   7     1278.73     1395.86     42.84 o
   2   6   7      216.44      216.01     18.61 o
   3   6   7       39.18       51.97     22.44 o
   4   6   7       60.44       61.09     23.52 o
   5   6   7      110.12       84.39     19.96 o
  -5   7   7       17.96       95.00     14.30 o
  -4   7   7       47.30       61.95     19.76 o
  -3   7   7      664.85      631.78     51.67 o
  -2   7   7      122.29      108.09     22.21 o
  -1   7   7      146.06      146.48     15.40 o
   0   7   7      128.01      115.24     21.19 o
   1   7   7      145.23      136.00     21.04 o
   2   7   7      122.95      141.00     22.79 o
   3   7   7      664.32      661.60     52.93 o
   4   7   7       49.08       44.95     19.23 o
   5   7   7       18.62       29.71     12.26 o
  -4   8   7       61.31       54.13     13.49 o
  -3   8   7      143.16      211.43     69.36 o
  -2   8   7       31.78       37.27     12.90 o
  -1   8   7      289.71      249.27     25.88 o
   0   8   7        0.22       10.85     23.94 o
   1   8   7      287.69      283.12     30.01 o
   2   8   7       33.09       45.98     15.27 o
   3   8   7      139.78      165.17     28.60 o
   4   8   7       61.92       42.29     14.89 o
  -3   9   7       14.26       55.44     12.62 o
  -2   9   7       18.59       50.11     32.29 o
  -1   9   7      117.49       89.23     15.79 o
   0   9   7      246.00      250.68     22.60 o
   1   9   7      118.01       90.44     16.94 o
   2   9   7       19.27        7.11     15.56 o
   3   9   7       14.01       20.72      7.33 o
  -1  10   7       10.25        2.93     10.00 o
   0  10   7       44.04       35.27     12.92 o
   1  10   7       10.46       13.88     11.18 o
   2  10   7      142.65      128.09     16.06 o
   0   0   8     1136.65      930.00     29.72 o
   1   0   8     8622.67     7359.80     44.38 o
   2   0   8      436.83      410.73     18.86 o
   3   0   8      127.33       98.83     19.68 o
   4   0   8       60.47       52.09     13.66 o
   5   0   8       92.87       86.96     11.28 o
   6   0   8      273.58      221.71     34.25 o
  -6   1   8      190.64      182.76     20.44 o
  -5   1   8       50.52       46.74     18.09 o
  -4   1   8      332.92      318.33     16.74 o
  -3   1   8      890.64      828.88     39.81 o
  -2   1   8     1848.19     1622.71     36.66 o
  -1   1   8     3539.01     2990.24     55.50 o
   0   1   8      312.59      274.23      8.18 o
   1   1   8     3548.00     3292.08     41.73 o
   2   1   8     1832.69     1805.08     32.50 o
   3   1   8      890.76      948.44     58.66 o
   4   1   8      333.24      309.13     17.75 o
   5   1   8       51.32       41.93     13.51 o
   6   1   8      188.21      132.51     23.96 o
  -6   2   8      169.82      217.46     56.46 o
  -5   2   8      837.16      833.83     55.70 o
  -4   2   8        6.11        7.15     10.58 o
  -3   2   8      129.68      107.09     24.10 o
  -2   2   8     1500.34     1380.78     42.68 o
  -1   2   8     9188.39     9289.72     96.12 o
   0   2   8     1381.84     1430.74     28.85 o
   1   2   8     9188.95     9628.06    105.02 o
   2   2   8     1503.72     1496.46     37.28 o
   3   2   8      130.16      120.53     22.16 o
   4   2   8        6.40       17.33     10.30 o
   5   2   8      830.93      748.28     38.85 o
   6   2   8      173.07      183.84     19.84 o
  -6   3   8       47.17       49.36     11.98 o
  -5   3   8       55.59       95.00     15.13 o
  -4   3   8      598.58      643.43     29.76 o
  -3   3   8      191.91      206.43     33.26 o
  -2   3   8     1214.10     1313.97     67.46 o
  -1   3   8     1831.66     2012.60     67.80 o
   0   3   8       35.66       27.32      6.44 o
   1   3   8     1835.21     1964.46     43.86 o
   2   3   8     1214.61     1244.80     43.07 o
   3   3   8      193.02      200.72     22.08 o
   4   3   8      597.49      696.74     40.42 o
   5   3   8       55.84       65.62     23.17 o
   6   3   8       46.53       50.88     17.78 o
  -6   4   8      100.89       84.79     20.57 o
  -5   4   8        0.00       22.39     13.82 o
  -4   4   8      242.78      277.47     19.56 o
  -3   4   8        1.10       46.35     16.40 o
  -2   4   8     1130.97     1364.54     60.44 o
  -1   4   8     3014.85     3448.32     80.94 o
   0   4   8     2172.39     2474.36     43.54 o
   1   4   8     3012.64     3403.47     89.42 o
   2   4   8     1119.39     1255.39     91.58 o
   3   4   8        1.24       16.23     10.20 o
   4   4   8      242.09      203.42     24.78 o
   5   4   8        0.03        8.60     15.56 o
   6   4   8       99.76       91.92     18.29 o
  -5   5   8       52.76       59.32     14.01 o
  -4   5   8      252.38      292.56     26.66 o
  -3   5   8      472.00      483.02     32.80 o
  -2   5   8      749.24      767.70     56.42 o
  -1   5   8      286.86      313.49     28.76 o
   0   5   8      219.08      224.76     16.36 o
   1   5   8      292.55      315.18     24.21 o
   2   5   8      747.32      728.81     82.06 o
   3   5   8      467.03      476.65     28.90 o
   4   5   8      254.86      268.17     36.12 o
   5   5   8       53.06       36.33     18.26 o
   6   5   8       27.74       43.65     12.56 o
  -5   6   8       53.79       35.47     10.36 o
  -4   6   8       97.21      106.44     26.95 o
  -3   6   8      375.30      373.47     28.63 o
  -2   6   8      245.43      227.85     18.86 o
  -1   6   8       84.80       86.97     15.39 o
   0   6   8     2386.82     2614.52     73.66 o
   1   6   8       85.77      104.03     13.95 o
   2   6   8      242.70      245.48     19.37 o
   3   6   8      380.10      373.35     41.25 o
   4   6   8      100.00       87.97     24.08 o
   5   6   8       54.43       45.36     16.93 o
  -5   7   8      271.57      296.97     21.78 o
  -4   7   8       39.16       58.84     13.52 o
  -3   7   8      132.23      107.32     26.60 o
  -2   7   8       19.53       27.09     24.72 o
  -1   7   8      151.24      139.12     13.22 o
   0   7   8      630.43      626.46     39.53 o
   1   7   8      150.38      166.09     31.25 o
   2   7   8       20.84       38.91     17.83 o
   3   7   8      132.72      146.15     29.07 o
   4   7   8       39.79       31.42     19.78 o
   5   7   8      271.93      270.07     23.95 o
  -4   8   8       48.36       46.23     14.71 o
  -3   8   8      766.64      747.24     48.15 o
  -2   8   8      413.32      367.95     21.47 o
  -1   8   8      387.81      358.24     29.50 o
   0   8   8       66.62       57.16     34.93 o
   1   8   8      386.71      357.84     30.42 o
   2   8   8      409.02      377.16     61.97 o
   3   8   8      762.82      723.71     50.37 o
   4   8   8       48.62       40.99     14.88 o
  -3   9   8      272.69      327.82     22.59 o
  -2   9   8      415.66      415.85     26.91 o
  -1   9   8       21.73       43.42     25.13 o
   0   9   8        0.99        8.70     23.84 o
   1   9   8       22.63       32.59     14.09 o
   2   9   8      415.59      421.72     26.90 o
   3   9   8      276.66      273.92     25.89 o
  -1  10   8        2.43        8.67     11.13 o
   0  10   8        0.83        5.01     10.81 o
   1  10   8        2.05        0.24     10.39 o
   2  10   8      488.92      449.81     27.12 o
   1   0   9      113.64       98.43      6.31 o
   2   0   9      507.34      455.64     20.31 o
   3   0   9        2.38       24.53     13.59 o
   4   0   9       10.22       11.73      8.10 o
   5   0   9       23.67       31.53     13.99 o
   6   0   9      108.44       86.45     23.17 o
  -6   1   9       22.28       39.87     13.27 o
  -5   1   9        7.54       33.67     18.68 o
  -4   1   9      249.59      282.53     15.38 o
  -3   1   9      198.30      190.42     19.44 o
  -2   1   9      386.52      309.87     18.66 o
  -1   1   9     1591.91     1418.22     28.28 o
   0   1   9     1261.33     1208.06     16.81 o
   1   1   9     1583.70     1496.64     33.63 o
   2   1   9      391.61      381.59     15.58 o
   3   1   9      199.66      157.91     18.30 o
   4   1   9      248.95      273.51     16.66 o
   5   1   9        6.85       15.30     12.68 o
   6   1   9       22.20       22.89     16.05 o
  -6   2   9      206.58      210.46     20.32 o
  -5   2   9      327.50      335.58     30.71 o
  -4   2   9       98.90       80.32     18.93 o
  -3   2   9      319.90      252.66     34.08 o
  -2   2   9      263.33      249.96     19.18 o
  -1   2   9     1075.51     1117.44     34.43 o
   0   2   9      215.55      195.78     11.70 o
   1   2   9     1083.02     1150.75     37.86 o
   2   2   9      270.25      269.03     17.22 o
   3   2   9      321.07      324.44     23.92 o
   4   2   9       93.92       78.86     19.93 o
   5   2   9      321.53      377.91     28.13 o
   6   2   9      206.72      178.32     21.14 o
  -6   3   9       23.74       37.16     13.71 o
  -5   3   9      111.99      151.05     17.35 o
  -4   3   9     1190.97     1163.63     38.41 o
  -3   3   9      283.09      319.13     41.03 o
  -2   3   9     5720.72     6348.55    145.67 o
  -1   3   9     1893.26     2193.58     70.36 o
   0   3   9     2242.46     2545.11     37.87 o
   1   3   9     1894.98     2121.58     45.21 o
   2   3   9     5694.56     6297.91     87.67 o
   3   3   9      283.66      254.35     24.99 o
   4   3   9     1187.16     1117.57     49.50 o
   5   3   9      111.79      124.94     18.58 o
   6   3   9       23.91       38.51     16.93 o
  -6   4   9       78.65       48.28     12.21 o
  -5   4   9       50.94       82.41     18.51 o
  -4   4   9      724.86      683.04     31.32 o
  -3   4   9      820.78      848.73     39.88 o
  -2   4   9      239.26      297.54     30.18 o
  -1   4   9     1683.28     1871.54     60.29 o
   0   4   9        4.46       17.15      6.95 o
   1   4   9     1686.30     1965.69     50.65 o
   2   4   9      240.28      282.84     22.59 o
   3   4   9      821.36      787.28     33.11 o
   4   4   9      726.78      679.10     69.81 o
   5   4   9       50.55       46.60     19.46 o
   6   4   9       78.51       69.23     16.24 o
  -5   5   9       18.77       21.85     15.10 o
  -4   5   9      185.04      193.30     22.97 o
  -3   5   9       21.50       60.35     15.21 o
  -2   5   9       89.59      125.25     24.13 o
  -1   5   9       41.84       38.84     13.16 o
   0   5   9       10.10       13.66      7.66 o
   1   5   9       40.73       27.43     11.89 o
   2   5   9       92.97      101.46     20.17 o
   3   5   9       21.89       47.14     14.25 o
   4   5   9      186.22      163.00     29.55 o
   5   5   9       19.57       24.53     18.54 o
   6   5   9      174.08      179.80     19.34 o
  -5   6   9        9.94       15.39      8.95 o
  -4   6   9       82.73       85.69     16.94 o
  -3   6   9      154.40      131.45     19.19 o
  -2   6   9       53.95       30.04     12.64 o
  -1   6   9      240.80      246.76     22.70 o
   0   6   9       29.65       40.73     22.15 o
   1   6   9      240.97      252.83     25.87 o
   2   6   9       55.96       54.22     11.17 o
   3   6   9      156.73      162.39     29.98 o
   4   6   9       85.77       92.62     25.19 o
   5   6   9       10.26      -13.03     14.65 o
  -5   7   9      184.89      254.19     20.54 o
  -4   7   9      143.23      144.70     16.88 o
  -3   7   9       45.50       79.61     22.20 o
  -2   7   9      643.52      634.89     38.01 o
  -1   7   9     1649.24     1652.05     47.41 o
   0   7   9        9.35       10.49     16.77 o
   1   7   9     1653.04     1588.39     99.83 o
   2   7   9      643.17      624.65     39.75 o
   3   7   9       43.54       36.43     20.32 o
   4   7   9      143.66      164.58     27.07 o
   5   7   9      184.99      130.59     17.63 o
  -4   8   9      108.78      141.20     18.41 o
  -3   8   9      131.33      158.96     24.36 o
  -2   8   9      144.14      131.00     14.62 o
  -1   8   9      511.10      472.35     32.01 o
   0   8   9      427.59      399.55     54.17 o
   1   8   9      514.45      494.85     34.30 o
   2   8   9      146.24      132.59     21.13 o
   3   8   9      132.90      137.55     25.76 o
   4   8   9      113.36       90.84     18.34 o
  -3   9   9      181.97      229.80     19.64 o
  -2   9   9      275.90      305.44     23.39 o
  -1   9   9      184.18      142.83     32.21 o
   0   9   9      453.87      441.82     50.81 o
   1   9   9      179.84      190.98     27.63 o
   2   9   9      271.82      274.68     33.04 o
   3   9   9      185.05      187.50     22.06 o
  -1  10   9       85.53       76.21     14.05 o
   0  10   9      377.06      339.06     27.22 o
   1  10   9       87.37       86.88     16.28 o
   2  10   9       42.77       45.45     11.44 o
   0   0  10    13181.83    11307.38    114.28 o
   1   0  10        1.31        0.40      3.47 o
   2   0  10     1182.32     1030.58     29.96 o
   3   0  10      682.19      621.57     43.63 o
   4   0  10      338.37      313.47     16.10 o
   5   0  10      888.34      915.27     40.93 o
   6   0  10       24.90       12.21     16.94 o
  -6   1  10      136.42      152.52     18.31 o
  -5   1  10      565.33      618.45     40.48 o
  -4   1  10      155.04      166.78     12.73 o
  -3   1  10      519.28      454.46     44.72 o
  -2   1  10      332.95      268.52     29.69 o
  -1   1  10     8211.21     6945.79     64.88 o
   0   1  10     1746.36     1556.95     21.94 o
   1   1  10     8239.67     7585.75    102.20 o
   2   1  10      331.72      301.58     14.41 o
   3   1  10      521.15      459.46     25.51 o
   4   1  10      156.74      176.20     15.57 o
   5   1  10      569.59      580.50     33.14 o
   6   1  10      138.93      117.36     24.41 o
  -6   2  10       40.37       53.98     12.68 o
  -5   2  10      290.70      306.11     30.42 o
  -4   2  10       25.18       32.68     11.33 o
  -3   2  10      874.94      776.87     57.51 o
  -2   2  10      461.64      473.01     26.30 o
  -1   2  10      962.98      977.35     32.44 o
   0   2  10        6.75        5.25      4.59 o
   1   2  10      965.91      935.76     28.90 o
   2   2  10      462.27      487.80     22.19 o
   3   2  10      874.74      828.16     37.68 o
   4   2  10       24.18       19.08     10.69 o
   5   2  10      291.24      332.83     26.25 o
   6   2  10       40.45       43.59     10.36 o
  -6   3  10      192.29      156.14     21.38 o
  -5   3  10      771.30      777.63     33.28 o
  -4   3  10      705.82      696.64     30.27 o
  -3   3  10      683.62      700.57     57.70 o
  -2   3  10      872.51      931.75     56.43 o
  -1   3  10     5565.17     6173.73    117.44 o
   0   3  10     1782.41     1921.29     36.71 o
   1   3  10     5566.16     6155.68    100.10 o
   2   3  10      869.70      950.06     35.20 o
   3   3  10      689.90      618.15     36.60 o
   4   3  10      706.04      750.64     40.97 o
   5   3  10      772.30      767.53     37.80 o
   6   3  10      192.48      192.71     24.78 o
  -6   4  10       30.67       35.12     12.20 o
  -5   4  10      407.68      398.41     23.55 o
  -4   4  10       52.52      125.38     17.15 o
  -3   4  10      537.82      553.36     33.14 o
  -2   4  10       40.04       37.41     15.84 o
  -1   4  10      824.00      938.81     43.00 o
   0   4  10     1932.66     2109.64     39.83 o
   1   4  10      832.22      930.71     35.95 o
   2   4  10       38.96       33.59     11.81 o
   3   4  10      536.86      508.63     27.39 o
   4   4  10       54.31       84.88     24.56 o
   5   4  10      410.32      358.87     25.89 o
   6   4  10       31.18       46.90     14.96 o
  -5   5  10      475.61      445.59     21.83 o
  -4   5  10      607.53      648.54     38.16 o
  -3   5  10     1172.38     1214.75     40.45 o
  -2   5  10      693.82      762.79     48.62 o
  -1   5  10      349.03      360.76     29.80 o
   0   5  10     1707.29     1812.17     41.98 o
   1   5  10      346.56      395.02     27.08 o
   2   5  10      692.59      733.36     39.26 o
   3   5  10     1165.89     1177.05     46.98 o
   4   5  10      608.92      547.42     48.11 o
   5   5  10      475.63      392.89     37.63 o
   6   5  10       24.39       46.46     11.95 o
  -5   6  10        7.64       30.97      9.61 o
  -4   6  10      658.86      653.26     34.48 o
  -3   6  10      319.44      309.15     26.18 o
  -2   6  10      527.56      514.02     32.44 o
  -1   6  10      430.38      457.71     28.99 o
   0   6  10      584.45      526.40     35.72 o
   1   6  10      423.81      445.99     32.96 o
   2   6  10      529.35      516.27     24.94 o
   3   6  10      318.07      241.56     33.01 o
   4   6  10      650.35      623.74     50.50 o
   5   6  10        8.19       -3.86     13.22 o
  -5   7  10      244.22      265.01     20.34 o
  -4   7  10       23.38       32.00     12.40 o
  -3   7  10       29.13       27.54     17.00 o
  -2   7  10       88.78      108.89     18.51 o
  -1   7  10     1136.97     1055.09     48.70 o
   0   7  10       23.50       13.13     32.87 o
   1   7  10     1135.43     1195.85     70.30 o
   2   7  10       89.04       86.73     18.10 o
   3   7  10       29.86       25.76     16.95 o
   4   7  10       23.88       15.19     15.93 o
   5   7  10      243.80      194.12     20.11 o
  -4   8  10      130.20      139.85     18.36 o
  -3   8  10       34.26       44.00     17.93 o
  -2   8  10      180.25      162.75     19.94 o
  -1   8  10       56.33       52.19     27.20 o
   0   8  10     1125.49     1133.30     86.18 o
   1   8  10       56.59       42.62     17.29 o
   2   8  10      185.17      164.54     22.27 o
   3   8  10       34.39       36.61     18.96 o
   4   8  10      128.09      115.24     19.12 o
  -3   9  10       87.82      100.50     14.08 o
  -2   9  10      173.86      186.36     19.42 o
  -1   9  10     1093.46     1029.38     69.21 o
   0   9  10      144.71      140.57     36.17 o
   1   9  10     1093.82     1070.94     44.82 o
   2   9  10      172.93      174.01     19.21 o
   3   9  10       88.30       82.54     16.07 o
  -1  10  10      164.08      155.01     18.56 o
   0  10  10       14.02        7.54     10.97 o
   1  10  10      163.87      132.36     18.12 o
   2  10  10       89.77       84.08     13.58 o
   1   0  11        5.08        4.55      3.62 o
   2   0  11      233.53      216.12     14.73 o
   3   0  11     1055.61      994.96     35.57 o
   4   0  11      916.46      891.86     25.51 o
   5   0  11      384.59      489.33     37.22 o
   6   0  11        0.16       27.25     19.12 o
  -6   1  11       50.62       43.25     13.98 o
  -5   1  11      333.16      359.66     32.41 o
  -4   1  11      104.21      122.35     11.78 o
  -3   1  11      162.93      150.17     29.13 o
  -2   1  11      615.02      514.33     42.08 o
  -1   1  11      989.02      842.58     24.14 o
   0   1  11     6085.64     5768.80     43.97 o
   1   1  11      980.76      901.51     22.49 o
   2   1  11      619.92      600.71     20.14 o
   3   1  11      166.37      138.36     15.55 o
   4   1  11      101.78       88.53     15.36 o
   5   1  11      328.39      311.47     25.44 o
   6   1  11       50.06       39.90     18.32 o
  -6   2  11       64.11       32.23     12.22 o
  -5   2  11      489.47      467.97     56.01 o
  -4   2  11      162.53      157.59     16.50 o
  -3   2  11     1196.83     1128.84     68.57 o
  -2   2  11     1733.30     1785.27     50.47 o
  -1   2  11     3997.59     4048.71     57.04 o
   0   2  11     6427.71     6641.86     73.45 o
   1   2  11     3993.34     4175.35     60.47 o
   2   2  11     1741.69     1857.64     42.58 o
   3   2  11     1193.91     1203.99     45.21 o
   4   2  11      166.00      169.53     16.40 o
   5   2  11      489.31      461.05     30.35 o
   6   2  11       63.79       38.92     14.13 o
  -6   3  11        5.36       20.34     12.57 o
  -5   3  11      318.99      319.30     22.96 o
  -4   3  11      260.08      248.00     20.12 o
  -3   3  11     1474.08     1470.17     81.43 o
  -2   3  11      461.48      513.05     42.82 o
  -1   3  11     3801.30     4159.58     96.54 o
   0   3  11        0.19       -2.54      5.23 o
   1   3  11     3805.63     4096.75     82.55 o
   2   3  11      450.88      458.29     25.55 o
   3   3  11     1466.31     1484.65     55.34 o
   4   3  11      254.90      287.30     29.45 o
   5   3  11      323.28      336.23     26.23 o
   6   3  11        5.77       22.06     14.52 o
  -6   4  11       90.96       64.07     13.27 o
  -5   4  11       20.55       39.37     11.38 o
  -4   4  11     1609.62     1546.01     44.62 o
  -3   4  11      128.15      139.47     18.22 o
  -2   4  11      110.79      120.22     22.99 o
  -1   4  11     1460.50     1547.77     54.68 o
   0   4  11     2948.62     3419.24     87.94 o
   1   4  11     1458.39     1549.33     58.64 o
   2   4  11      111.41      123.08     16.82 o
   3   4  11      127.61      141.49     16.11 o
   4   4  11     1616.85     1508.25     74.86 o
   5   4  11       20.49       24.67     10.86 o
   6   4  11       90.51       86.93     16.44 o
  -5   5  11      111.40      125.88     13.52 o
  -4   5  11      180.43      216.51     23.10 o
  -3   5  11      850.11      823.31     29.49 o
  -2   5  11      934.68     1011.40     83.29 o
  -1   5  11      626.77      682.47     45.38 o
   0   5  11       17.68       22.79     15.16 o
   1   5  11      624.32      738.17     46.45 o
   2   5  11      937.39     1043.32     71.09 o
   3   5  11      847.06      766.45     41.28 o
   4   5  11      181.32      203.99     32.90 o
   5   5  11      114.88      107.85     22.83 o
   6   5  11      162.19      135.80     16.46 o
  -5   6  11      135.66      141.54     20.11 o
  -4   6  11        9.62       26.29     17.26 o
  -3   6  11      354.69      351.49     27.24 o
  -2   6  11       93.25       99.76     18.03 o
  -1   6  11      249.78      263.11     19.19 o
   0   6  11       43.54       43.71     13.17 o
   1   6  11      246.50      263.23     27.04 o
   2   6  11       93.78       92.80     13.08 o
   3   6  11      352.57      352.79     38.10 o
   4   6  11        9.80       22.60     19.49 o
   5   6  11      136.66      121.03     20.78 o
  -5   7  11       24.49       39.63      9.92 o
  -4   7  11      217.77      178.80     26.48 o
  -3   7  11      178.97      143.39     26.29 o
  -2   7  11        9.72       23.51     12.27 o
  -1   7  11       22.48       18.01     12.14 o
   0   7  11      206.08      201.14     61.76 o
   1   7  11       22.91       35.00     15.15 o
   2   7  11        9.60       -7.96     15.06 o
   3   7  11      179.02      169.90     28.35 o
   4   7  11      214.51      157.41     26.47 o
   5   7  11       23.48       19.46     11.18 o
  -4   8  11      154.83      143.45     18.12 o
  -3   8  11      249.61      232.71     27.01 o
  -2   8  11      308.41      291.73     23.09 o
  -1   8  11      508.76      457.57     27.95 o
   0   8  11      203.74      210.81     48.07 o
   1   8  11      508.43      517.35     35.36 o
   2   8  11      310.42      304.51     27.68 o
   3   8  11      250.13      251.85     30.77 o
   4   8  11      156.24      155.97     20.92 o
  -3   9  11       47.58       32.91      9.55 o
  -2   9  11      328.00      323.80     23.96 o
  -1   9  11       79.53       85.70     27.87 o
   0   9  11        1.86      -16.48     21.67 o
   1   9  11       82.33       86.43     17.53 o
   2   9  11      326.42      313.15     23.59 o
   3   9  11       50.33       33.58     13.13 o
  -1  10  11       65.35       61.17     13.32 o
   0  10  11      266.02      248.38     23.35 o
   1  10  11       67.08       65.75     12.30 o
   2  10  11      179.63      153.84     16.89 o
   0   0  12    16252.79    14058.68    140.53 o
   1   0  12     1206.03      999.22     26.23 o
   2   0  12      426.13      388.63     19.28 o
   3   0  12      128.09       89.61     12.44 o
   4   0  12      407.28      359.38     17.33 o
   5   0  12      204.03      232.70     22.57 o
   6   0  12      339.71      336.15     39.23 o
  -6   1  12      128.99      135.00     17.61 o
  -5   1  12      464.34      456.71     36.33 o
  -4   1  12     1861.04     1793.83     36.17 o
  -3   1  12      925.19      854.39     60.33 o
  -2   1  12      629.00      504.40     61.56 o
  -1   1  12      182.98      150.88     11.68 o
   0   1  12      505.21      437.84     20.65 o
   1   1  12      187.42      166.44     10.78 o
   2   1  12      628.17      622.47     20.88 o
   3   1  12      928.47      883.60     35.97 o
   4   1  12     1856.27     1759.96     50.86 o
   5   1  12      460.75      451.49     29.56 o
   6   1  12      129.93      107.72     22.64 o
  -6   2  12       31.45       41.49     12.18 o
  -5   2  12      209.74      236.85     27.13 o
  -4   2  12      116.75      137.92     15.70 o
  -3   2  12      311.32      271.37     35.79 o
  -2   2  12     1617.33     1564.46     47.54 o
  -1   2  12      936.92      944.11     25.71 o
   0   2  12       18.15       24.61      4.83 o
   1   2  12      941.97      936.36     29.57 o
   2   2  12     1609.04     1571.10     50.28 o
   3   2  12      311.31      274.69     23.12 o
   4   2  12      114.50      113.94     17.08 o
   5   2  12      207.45      237.82     22.80 o
   6   2  12       31.63       44.15     10.91 o
  -6   3  12       47.12       45.97     14.80 o
  -5   3  12      218.15      243.87     20.34 o
  -4   3  12       92.22       89.58     14.40 o
  -3   3  12       35.36       49.18     20.32 o
  -2   3  12     2183.31     2292.45     87.52 o
  -1   3  12     4404.68     4899.07    103.25 o
   0   3  12       20.12       20.66      6.17 o
   1   3  12     4413.39     4607.41     73.85 o
   2   3  12     2175.05     2216.14     64.90 o
   3   3  12       35.41       51.73     26.23 o
   4   3  12       93.15       96.96     17.19 o
   5   3  12      222.74      230.83     21.98 o
   6   3  12       46.46       32.98     15.26 o
  -6   4  12       19.49       15.63     10.45 o
  -5   4  12       68.21       59.27      9.77 o
  -4   4  12     1675.82     1685.20     50.64 o
  -3   4  12       47.43       59.63     12.93 o
  -2   4  12     1136.46     1233.99     81.33 o
  -1   4  12      252.41      229.21     26.82 o
   0   4  12     1092.95     1266.38     34.17 o
   1   4  12      253.06      221.47     25.02 o
   2   4  12     1138.56     1202.43     44.64 o
   3   4  12       48.48       35.04     11.03 o
   4   4  12     1673.87     1629.12     77.47 o
   5   4  12       66.81       63.46     13.81 o
   6   4  12       19.10       19.91     10.79 o
  -5   5  12      153.95      141.20     13.11 o
  -4   5  12      590.79      587.59     46.58 o
  -3   5  12      162.27      185.50     18.23 o
  -2   5  12       35.97       60.91     17.59 o
  -1   5  12     1168.00     1200.05     96.10 o
   0   5  12       37.48       24.97     14.53 o
   1   5  12     1168.22     1307.96     77.90 o
   2   5  12       34.53       45.95     10.47 o
   3   5  12      165.71      211.40     21.27 o
   4   5  12      596.08      613.78     49.26 o
   5   5  12      151.71      110.09     22.87 o
   6   5  12        6.79       18.12      9.76 o
  -5   6  12      114.82      110.72     18.07 o
  -4   6  12       37.17        2.82     16.58 o
  -3   6  12      165.63      162.79     27.26 o
  -2   6  12     1030.93     1012.14     43.94 o
  -1   6  12      776.44      777.92     42.72 o
   0   6  12       27.66       27.03     23.90 o
   1   6  12      775.02      890.31     45.74 o
   2   6  12     1029.13     1018.03     50.93 o
   3   6  12      170.02      171.24     28.20 o
   4   6  12       37.07       28.90     17.68 o
   5   6  12      116.41      104.17     20.09 o
  -5   7  12       18.77       15.06      7.33 o
  -4   7  12        2.35        1.08     13.74 o
  -3   7  12       43.36       40.83     18.93 o
  -2   7  12       19.05       19.30     11.62 o
  -1   7  12      279.83      278.36     23.49 o
   0   7  12      350.77      372.98     44.48 o
   1   7  12      277.97      228.86     48.90 o
   2   7  12       19.72       14.34     13.78 o
   3   7  12       40.68       28.75     17.72 o
   4   7  12        2.12       13.19     14.86 o
   5   7  12       18.91       11.38      9.74 o
  -4   8  12        5.04       18.75     11.40 o
  -3   8  12       29.57       34.87     15.51 o
  -2   8  12        3.93       17.86     12.42 o
  -1   8  12       30.34       27.33     11.58 o
   0   8  12      271.16      244.95     46.57 o
   1   8  12       30.12       21.29     13.53 o
   2   8  12        3.56        5.86     12.85 o
   3   8  12       29.95       40.47     18.60 o
   4   8  12        4.39       19.33     13.23 o
  -3   9  12       38.73       48.34     10.57 o
  -2   9  12      144.04      129.50     16.34 o
  -1   9  12       79.46       69.66     23.08 o
   0   9  12      308.56      315.33     25.64 o
   1   9  12       78.55       85.80     16.17 o
   2   9  12      144.95      133.79     16.77 o
   3   9  12       39.33       28.23     12.53 o
  -1  10  12      372.99      391.69     26.55 o
   0  10  12      162.22      172.67     20.00 o
   1  10  12      378.02      343.82     20.25 o
   2  10  12       60.30       69.75     12.10 o
   1   0  13     2465.75     2188.89     27.98 o
   2   0  13      124.64       99.09     10.84 o
   3   0  13     1165.69     1055.90     52.48 o
   4   0  13     1006.64      992.19     27.06 o
   5   0  13       94.34      104.36     18.91 o
   6   0  13      385.49      399.52     41.56 o
  -6   1  13       50.34       59.80     13.81 o
  -5   1  13      339.13      376.69     25.83 o
  -4   1  13      346.18      327.69     16.95 o
  -3   1  13      122.48      133.25     17.20 o
  -2   1  13      385.26      339.65     29.18 o
  -1   1  13      601.80      516.00     20.71 o
   0   1  13       59.49       56.64     10.11 o
   1   1  13      594.68      552.44     18.59 o
   2   1  13      378.39      374.65     17.29 o
   3   1  13      122.31      103.42     23.67 o
   4   1  13      342.96      283.19     19.18 o
   5   1  13      340.21      371.08     26.96 o
   6   1  13       52.53       46.49     18.02 o
  -6   2  13       46.10       63.34     13.94 o
  -5   2  13       70.38       45.46     17.67 o
  -4   2  13      553.18      594.82     28.84 o
  -3   2  13       71.07       52.64     19.50 o
  -2   2  13     2964.12     2780.91     64.06 o
  -1   2  13      675.32      631.28     21.35 o
   0   2  13     1061.42     1026.85     20.11 o
   1   2  13      690.98      665.97     25.55 o
   2   2  13     2954.78     2867.73     54.12 o
   3   2  13       71.79       68.26     13.59 o
   4   2  13      552.41      507.35     47.22 o
   5   2  13       69.35       62.09     15.67 o
   6   2  13       46.60       41.81     15.44 o
  -6   3  13       64.10       73.61     16.20 o
  -5   3  13      743.94      729.55     31.71 o
  -4   3  13      612.94      555.94     27.10 o
  -3   3  13      934.92      881.16     63.33 o
  -2   3  13      880.51      953.31     57.26 o
  -1   3  13     2346.32     2415.75     82.04 o
   0   3  13     2262.70     2252.77     40.90 o
   1   3  13     2364.95     2359.68     54.55 o
   2   3  13      886.97      878.75     35.35 o
   3   3  13      937.43      890.27     44.07 o
   4   3  13      616.74      556.01     42.02 o
   5   3  13      743.30      755.66     36.63 o
   6   3  13       65.38       56.48     15.83 o
  -6   4  13       26.72       17.34     10.19 o
  -5   4  13       79.80       74.28     10.17 o
  -4   4  13        8.35       36.71     14.78 o
  -3   4  13      914.55      953.48     35.95 o
  -2   4  13      133.38      139.42     33.04 o
  -1   4  13      661.07      779.97     47.53 o
   0   4  13     1062.30     1169.98     32.30 o
   1   4  13      653.72      720.40     43.02 o
   2   4  13      134.78      141.68     18.23 o
   3   4  13      919.65      919.84     35.74 o
   4   4  13        8.37       41.77     22.16 o
   5   4  13       79.39       71.19     13.77 o
   6   4  13       27.68       27.87     13.02 o
  -5   5  13       67.50       71.67     13.36 o
  -4   5  13      141.96      173.55     29.25 o
  -3   5  13       13.72       27.76     11.14 o
  -2   5  13       21.73       55.95     51.15 o
  -1   5  13       58.42       53.82     25.23 o
   0   5  13      695.94      672.74     47.36 o
   1   5  13       57.70       54.51     19.43 o
   2   5  13       19.94       24.77      9.71 o
   3   5  13       12.51        2.17     12.87 o
   4   5  13      142.09      159.10     26.87 o
   5   5  13       67.93       63.53     12.85 o
   6   5  13      151.02      124.79     14.99 o
  -5   6  13      209.59      207.99     22.14 o
  -4   6  13      266.66      280.20     26.19 o
  -3   6  13      122.38      110.61     22.67 o
  -2   6  13      235.52      217.30     20.58 o
  -1   6  13       19.32       27.25     14.23 o
   0   6  13       98.26       76.65     26.59 o
   1   6  13       18.54       11.13     14.90 o
   2   6  13      231.17      238.60     18.43 o
   3   6  13      122.51      107.55     24.08 o
   4   6  13      264.37      282.90     34.79 o
   5   6  13      210.80      194.30     23.85 o
  -5   7  13       31.61       23.01      8.90 o
  -4   7  13       52.22       35.95     15.56 o
  -3   7  13       32.44       54.29     22.43 o
  -2   7  13       46.20       35.38     14.13 o
  -1   7  13      151.77      159.42     67.23 o
   0   7  13      529.59      484.09     51.40 o
   1   7  13      149.44      152.38     46.91 o
   2   7  13       45.03       35.59     15.43 o
   3   7  13       33.44       54.15     21.41 o
   4   7  13       51.99       28.08     17.24 o
   5   7  13       32.05       15.54     10.04 o
  -4   8  13      458.27      474.37     29.08 o
  -3   8  13       60.35       68.03     17.34 o
  -2   8  13      574.25      556.32     31.31 o
  -1   8  13      205.03      169.66     18.55 o
   0   8  13      229.13      262.40     48.58 o
   1   8  13      203.64      191.33     23.48 o
   2   8  13      574.96      621.87     37.62 o
   3   8  13       59.20       51.31     19.46 o
   4   8  13      456.81      447.37     31.17 o
  -3   9  13      196.34      175.84     16.37 o
  -2   9  13      161.77      147.64     16.51 o
  -1   9  13      643.61      668.92     55.14 o
   0   9  13      126.20      129.89     18.17 o
   1   9  13      645.01      630.85     34.51 o
   2   9  13      156.67      140.48     17.17 o
   3   9  13      197.83      148.69     18.83 o
  -2  10  13       96.60       82.89     11.88 o
  -1  10  13      271.91      258.66     21.84 o
   0  10  13      341.33      331.28     20.24 o
   1  10  13      272.54      264.18     18.02 o
   2  10  13       95.88       82.17     12.74 o
   0   0  14     1086.51      938.84     40.56 o
   1   0  14     1365.52     1184.92     27.63 o
   2   0  14      127.11       99.93     10.57 o
   3   0  14      531.08      471.14     36.73 o
   4   0  14       21.36       26.90      8.63 o
   5   0  14      776.84      732.18     36.31 o
   6   0  14        0.03        1.06     16.46 o
  -6   1  14        6.68       11.65     16.23 o
  -5   1  14        9.17        9.03     14.57 o
  -4   1  14      329.38      379.34     17.95 o
  -3   1  14      236.48      207.38     20.14 o
  -2   1  14     4159.35     3574.44     94.68 o
  -1   1  14     3246.57     2820.84     49.13 o
   0   1  14     2798.00     2652.15     65.65 o
   1   1  14     3238.05     3050.41     51.18 o
   2   1  14     4178.76     3903.63     66.61 o
   3   1  14      236.34      198.24     18.76 o
   4   1  14      331.42      356.01     21.14 o
   5   1  14        8.72       34.26     24.80 o
   6   1  14        7.02       21.75     16.13 o
  -6   2  14      124.96      133.46     16.96 o
  -5   2  14      250.82      220.47     25.83 o
  -4   2  14      190.45      196.54     17.45 o
  -3   2  14      518.87      466.92     45.38 o
  -2   2  14      402.26      410.02     25.96 o
  -1   2  14      849.41      796.62     24.06 o
   0   2  14     3124.99     3167.27     34.79 o
   1   2  14      857.92      830.69     34.25 o
   2   2  14      400.26      378.05     20.76 o
   3   2  14      522.65      471.23     30.41 o
   4   2  14      189.36      160.47     24.72 o
   5   2  14      252.02      234.42     22.22 o
   6   2  14      126.62      118.81     19.46 o
  -6   3  14       43.88       51.50     14.67 o
  -5   3  14       92.23      101.42     16.03 o
  -4   3  14      241.78      232.61     19.24 o
  -3   3  14      473.52      469.50     47.75 o
  -2   3  14      806.90      787.01     52.13 o
  -1   3  14     3907.64     4508.54    131.59 o
   0   3  14     5353.33     5402.06     64.14 o
   1   3  14     3899.39     4281.61     74.32 o
   2   3  14      803.73      760.08     32.52 o
   3   3  14      478.91      450.71     32.26 o
   4   3  14      245.21      258.10     32.42 o
   5   3  14       93.32       93.39     16.26 o
   6   3  14       45.08       50.67     15.22 o
  -6   4  14       31.44       16.12      9.86 o
  -5   4  14      102.67       92.17     13.70 o
  -4   4  14      128.54      126.81     16.60 o
  -3   4  14      912.16      962.21     36.43 o
  -2   4  14     1463.91     1560.99     77.44 o
  -1   4  14      614.59      711.61     37.01 o
   0   4  14      273.40      267.18     28.35 o
   1   4  14      611.87      632.20     34.25 o
   2   4  14     1462.52     1514.23     51.14 o
   3   4  14      912.19      895.97     35.35 o
   4   4  14      126.29      137.77     25.00 o
   5   4  14      102.46       84.48     18.55 o
   6   4  14       32.23       27.89     11.39 o
  -5   5  14      304.06      311.88     21.10 o
  -4   5  14      375.04      396.39     37.99 o
  -3   5  14     1566.60     1543.09     72.99 o
  -2   5  14     1268.19     1381.04     43.73 o
  -1   5  14     2608.16     2566.36     72.90 o
   0   5  14        1.92       -2.21     15.19 o
   1   5  14     2623.32     2741.72    126.91 o
   2   5  14     1267.65     1306.71     51.14 o
   3   5  14     1571.98     1613.11     49.77 o
   4   5  14      377.77      375.01     38.96 o
   5   5  14      301.83      260.28     20.03 o
   6   5  14       91.92       97.74     12.98 o
  -5   6  14      144.23      136.55     18.15 o
  -4   6  14      401.59      374.66     26.03 o
  -3   6  14       85.28       79.78     20.89 o
  -2   6  14      226.44      197.33     17.70 o
  -1   6  14       78.81       78.20     13.71 o
   0   6  14        0.01      -18.58     23.03 o
   1   6  14       79.81       82.70     16.46 o
   2   6  14      228.16      213.88     17.67 o
   3   6  14       85.84       98.65     22.86 o
   4   6  14      406.33      390.17     39.27 o
   5   6  14      142.61      121.98     19.45 o
  -5   7  14      167.37      168.99     15.04 o
  -4   7  14       10.85       20.38     14.75 o
  -3   7  14      312.56      309.70     34.72 o
  -2   7  14      164.95      179.00     21.23 o
  -1   7  14      331.75      324.54     26.63 o
   0   7  14      188.70      214.89     29.15 o
   1   7  14      334.39      304.99     55.54 o
   2   7  14      163.12      159.90     23.47 o
   3   7  14      312.78      328.54     36.88 o
   4   7  14       10.79       18.78     16.79 o
   5   7  14      169.21      125.03     15.65 o
  -4   8  14       70.82       73.97     14.07 o
  -3   8  14       73.05       64.90     16.12 o
  -2   8  14      622.06      622.34     32.10 o
  -1   8  14      730.00      715.52     34.41 o
   0   8  14      290.40      272.73     48.54 o
   1   8  14      735.86      713.90     40.87 o
   2   8  14      618.34      627.24     37.49 o
   3   8  14       73.90       67.57     19.14 o
   4   8  14       69.82       58.06     15.04 o
  -3   9  14      128.06      125.87     13.99 o
  -2   9  14       73.01       92.50     13.87 o
  -1   9  14       31.86       37.71     21.45 o
   0   9  14        6.71        3.18     11.78 o
   1   9  14       33.00       32.00     13.21 o
   2   9  14       72.78       89.54     14.57 o
   3   9  14      130.01      143.78     19.29 o
  -2  10  14       33.21       53.50      9.79 o
  -1  10  14      162.20      139.19     16.80 o
   0  10  14        6.90        9.85      8.40 o
   1  10  14      161.74      141.98     13.60 o
   2  10  14       32.76       16.08      8.03 o
   1   0  15     7212.09     6334.09     49.33 o
   2   0  15       77.52       63.99      9.10 o
   3   0  15     1593.90     1411.55     64.14 o
   4   0  15     1157.32     1136.52     29.06 o
   5   0  15       67.11      100.64     14.82 o
   6   0  15        0.08       -3.33     15.86 o
  -6   1  15      145.47      142.47     28.38 o
  -5   1  15        6.48       19.68     15.53 o
  -4   1  15      203.12      220.43     14.59 o
  -3   1  15      198.78      188.92     19.92 o
  -2   1  15     1139.61     1030.48     52.87 o
  -1   1  15     2605.43     2212.48     45.33 o
   0   1  15      246.58      249.08     17.44 o
   1   1  15     2612.63     2498.13     45.26 o
   2   1  15     1130.51      947.51     34.75 o
   3   1  15      201.91      191.60     18.83 o
   4   1  15      203.75      204.77     16.80 o
   5   1  15        6.70       19.24     11.67 o
   6   1  15      146.60      137.64     25.47 o
  -6   2  15       13.74       20.60     10.18 o
  -5   2  15      201.67      191.24     27.87 o
  -4   2  15      818.78      816.81     39.66 o
  -3   2  15      828.46      756.82     57.19 o
  -2   2  15      635.94      601.27     31.26 o
  -1   2  15     2531.84     2529.94     42.84 o
   0   2  15      419.23      437.84     13.40 o
   1   2  15     2531.51     2545.27     88.69 o
   2   2  15      635.13      663.61     35.62 o
   3   2  15      820.52      698.12     36.08 o
   4   2  15      826.10      737.79     35.76 o
   5   2  15      202.95      225.21     21.92 o
   6   2  15       13.85        9.46      9.30 o
  -6   3  15        9.86       26.88     13.07 o
  -5   3  15       61.15       79.76     16.31 o
  -4   3  15       15.67       24.88     19.60 o
  -3   3  15      159.24      130.81     28.31 o
  -2   3  15      124.01      132.53     23.29 o
  -1   3  15     1465.55     1533.56     44.05 o
   0   3  15     1107.03     1037.42     24.72 o
   1   3  15     1450.55     1519.33     44.82 o
   2   3  15      122.66      112.49     17.73 o
   3   3  15      161.24      143.72     20.52 o
   4   3  15       15.65        8.90     15.09 o
   5   3  15       60.68       70.24     14.31 o
   6   3  15        9.75       21.98     12.50 o
  -6   4  15      148.50      173.18     18.32 o
  -5   4  15       90.74       85.80     11.99 o
  -4   4  15      535.97      553.32     28.99 o
  -3   4  15     1150.38     1154.73     49.23 o
  -2   4  15      304.76      305.18     31.40 o
  -1   4  15     2287.81     2252.10     53.57 o
   0   4  15        0.05        9.67     11.06 o
   1   4  15     2291.31     2279.03     61.56 o
   2   4  15      302.19      317.81     24.88 o
   3   4  15     1161.11     1118.12     39.37 o
   4   4  15      535.62      548.29     45.14 o
   5   4  15       89.14       84.90     14.56 o
   6   4  15      148.22      155.17     18.00 o
  -5   5  15       51.53       53.90     11.52 o
  -4   5  15      154.49      171.59     20.40 o
  -3   5  15      424.69      458.81     41.73 o
  -2   5  15      665.31      790.87     33.54 o
  -1   5  15       74.30       70.60     20.45 o
   0   5  15       84.86       56.40     27.13 o
   1   5  15       77.48       40.39     15.68 o
   2   5  15      664.05      736.78     45.33 o
   3   5  15      429.71      483.66     35.42 o
   4   5  15      153.00      152.11     26.43 o
   5   5  15       51.53       52.55     24.60 o
   6   5  15      155.84      135.67     14.00 o
  -5   6  15       36.59       41.11     12.74 o
  -4   6  15       13.29        7.01     11.59 o
  -3   6  15       49.22       37.37     12.36 o
  -2   6  15      446.20      405.32     22.19 o
  -1   6  15      238.53      184.37     17.77 o
   0   6  15     1819.20     1770.47     68.74 o
   1   6  15      234.89      239.17     24.22 o
   2   6  15      445.75      420.07     23.24 o
   3   6  15       51.58       58.18     18.24 o
   4   6  15       13.05       15.84     15.88 o
   5   6  15       38.07       31.55     13.38 o
  -5   7  15       33.50       46.46      9.47 o
  -4   7  15        6.66       -5.55     12.48 o
  -3   7  15      341.96      286.19     34.60 o
  -2   7  15      427.53      474.56     31.62 o
  -1   7  15      893.19      898.84     41.95 o
   0   7  15      369.38      365.31     57.21 o
   1   7  15      887.40      958.54     48.23 o
   2   7  15      431.99      451.72     34.74 o
   3   7  15      338.77      311.32     27.49 o
   4   7  15        5.93       16.54     14.97 o
   5   7  15       33.62       23.85      9.21 o
  -4   8  15      270.24      272.64     21.86 o
  -3   8  15        0.98       10.80     11.42 o
  -2   8  15      344.13      337.59     40.49 o
  -1   8  15      126.50      125.08     16.70 o
   0   8  15       53.65       31.54     27.02 o
   1   8  15      126.29      142.05     24.35 o
   2   8  15      342.32      329.78     28.28 o
   3   8  15        1.23       -3.19     15.47 o
   4   8  15      267.65      249.75     23.07 o
  -3   9  15       34.84       39.55      9.41 o
  -2   9  15       54.31       65.79     12.20 o
  -1   9  15      365.33      350.43     40.94 o
   0   9  15      167.66      170.40     20.72 o
   1   9  15      360.43      369.84     27.03 o
   2   9  15       57.88       40.96     11.81 o
   3   9  15       35.04       21.81     10.82 o
  -2  10  15       56.25       54.24     10.12 o
  -1  10  15       48.96       49.70     11.76 o
   0  10  15       16.67       15.54      8.47 o
   1  10  15       48.50       57.15      9.75 o
   2  10  15       57.08       49.43     10.50 o
   0   0  16     6570.98     5594.44    104.68 o
   1   0  16     2566.55     2262.06     49.92 o
   2   0  16      456.46      409.97     34.32 o
   3   0  16      204.17      174.89     25.38 o
   4   0  16       39.62       59.96     10.69 o
   5   0  16       57.33       51.82     11.78 o
   6   0  16      108.84       75.04     22.55 o
  -6   1  16       91.37       93.72     24.21 o
  -5   1  16      628.28      686.08     41.00 o
  -4   1  16     2017.11     2031.13     44.53 o
  -3   1  16      984.53      854.38     40.59 o
  -2   1  16     3246.47     3003.94     91.59 o
  -1   1  16     1009.30      940.76     30.98 o
   0   1  16     1267.75     1158.99     36.45 o
   1   1  16     1014.06     1041.22     26.81 o
   2   1  16     3240.02     3219.26     61.78 o
   3   1  16      987.85      801.35     52.64 o
   4   1  16     2012.75     1963.33     73.54 o
   5   1  16      635.44      638.17     33.47 o
   6   1  16       91.17       55.41     19.69 o
  -6   2  16       37.21       34.83     11.12 o
  -5   2  16      396.34      394.70     27.19 o
  -4   2  16      119.17      150.78     19.00 o
  -3   2  16      768.84      766.32     39.69 o
  -2   2  16      792.50      792.36     36.57 o
  -1   2  16      348.61      311.05     16.14 o
   0   2  16      845.56      848.77     19.98 o
   1   2  16      346.50      310.23     18.92 o
   2   2  16      794.59      825.89     30.52 o
   3   2  16      768.83      807.31     38.67 o
   4   2  16      120.40      110.26     16.57 o
   5   2  16      396.41      392.92     27.40 o
   6   2  16       36.22       33.23      8.60 o
  -6   3  16       57.19       57.47     15.06 o
  -5   3  16      632.61      608.06     34.85 o
  -4   3  16      694.63      684.94     36.17 o
  -3   3  16      893.50      835.31     62.66 o
  -2   3  16      210.44      215.11     29.04 o
  -1   3  16     1859.55     1936.27     80.53 o
   0   3  16      214.28      218.21     21.00 o
   1   3  16     1855.02     1870.78     49.92 o
   2   3  16      210.75      192.73     18.14 o
   3   3  16      902.99      789.17     42.33 o
   4   3  16      697.80      677.61     48.65 o
   5   3  16      633.57      601.70     32.12 o
   6   3  16       57.57       86.26     24.57 o
  -6   4  16      128.07      108.08     15.03 o
  -5   4  16      279.51      282.28     17.70 o
  -4   4  16     1629.60     1631.98     47.72 o
  -3   4  16      502.49      461.47     26.31 o
  -2   4  16       31.92       51.74     16.27 o
  -1   4  16     1682.36     1802.36     72.07 o
   0   4  16      342.78      314.49     25.16 o
   1   4  16     1679.97     1786.41     55.50 o
   2   4  16       32.68       23.94     11.67 o
   3   4  16      497.72      430.23     25.59 o
   4   4  16     1631.30     1549.90     72.63 o
   5   4  16      281.50      262.34     21.80 o
   6   4  16      127.26      125.23     15.94 o
  -5   5  16       95.33       95.97     12.95 o
  -4   5  16     1040.46     1015.81     41.38 o
  -3   5  16      495.94      512.06     42.33 o
  -2   5  16      589.46      620.95     31.52 o
  -1   5  16       79.82      110.74     23.83 o
   0   5  16       17.87       22.24     40.97 o
   1   5  16       79.81       79.02     16.94 o
   2   5  16      587.85      616.97     25.49 o
   3   5  16      496.82      490.60     25.87 o
   4   5  16     1042.39     1046.65     60.43 o
   5   5  16       97.12       60.52     12.11 o
  -5   6  16       27.95       20.71     10.02 o
  -4   6  16       84.74       77.55     14.10 o
  -3   6  16      264.38      238.29     23.30 o
  -2   6  16      511.99      487.75     27.31 o
  -1   6  16     1030.35      951.15     35.67 o
   0   6  16      199.30      167.53     17.11 o
   1   6  16     1034.20     1099.72     47.37 o
   2   6  16      511.79      514.05     27.11 o
   3   6  16      266.79      260.70     26.40 o
   4   6  16       85.25       77.78     21.18 o
   5   6  16       28.33       20.36     12.30 o
  -5   7  16      249.97      251.59     16.58 o
  -4   7  16       86.46       91.63     18.86 o
  -3   7  16       17.48       18.99     15.14 o
  -2   7  16      361.78      364.48     28.28 o
  -1   7  16       19.94       21.00     22.64 o
   0   7  16     3127.22     3044.03    146.50 o
   1   7  16       19.02       27.50     16.15 o
   2   7  16      362.61      376.13     32.69 o
   3   7  16       18.60       29.52     16.16 o
   4   7  16       84.40       85.01     20.27 o
   5   7  16      251.08      248.53     18.35 o
  -4   8  16      246.01      291.13     21.66 o
  -3   8  16       42.69       44.99     15.16 o
  -2   8  16      329.45      311.54     23.20 o
  -1   8  16       30.30       25.10     10.16 o
   0   8  16       53.37       68.43     32.25 o
   1   8  16       29.93       44.66     19.24 o
   2   8  16      329.73      314.20     27.96 o
   3   8  16       42.06       41.62     16.17 o
   4   8  16      249.46      275.42     23.57 o
  -3   9  16       76.27       99.62     12.49 o
  -2   9  16        4.78       11.03      7.72 o
  -1   9  16      252.54      238.36     34.65 o
   0   9  16      281.41      270.15     23.59 o
   1   9  16      251.26      282.91     23.91 o
   2   9  16        4.68        4.57      9.55 o
   3   9  16       76.50       74.29     14.31 o
  -2  10  16      188.13      171.05     14.27 o
  -1  10  16        6.02        1.67      8.87 o
   0  10  16       97.64       98.49     15.49 o
   1  10  16        6.18        2.84      7.56 o
   2  10  16      186.21      178.52     15.51 o
   1   0  17      223.51      180.39     15.22 o
   2   0  17     1573.36     1484.43     66.74 o
   3   0  17      655.08      514.43     42.21 o
   4   0  17       20.26       24.94      9.61 o
   5   0  17      122.36      121.25     14.40 o
   6   0  17      237.24      215.82     31.65 o
  -6   1  17       76.54       90.68     22.37 o
  -5   1  17      860.24      905.04     46.53 o
  -4   1  17       59.84       69.26     11.27 o
  -3   1  17      611.67      564.02     34.00 o
  -2   1  17     2433.05     2212.71     80.94 o
  -1   1  17      134.06      106.45     12.08 o
   0   1  17      807.73      740.25     30.33 o
   1   1  17      134.58      125.28     10.99 o
   2   1  17     2425.68     2413.32     54.01 o
   3   1  17      611.29      548.84     45.20 o
   4   1  17       59.67       52.87     11.65 o
   5   1  17      863.94      869.19     38.50 o
   6   1  17       77.01       66.54     20.54 o
  -6   2  17       60.43       68.77     13.52 o
  -5   2  17       78.05       55.83     20.79 o
  -4   2  17      451.00      499.81     29.76 o
  -3   2  17       79.53       65.80     14.21 o
  -2   2  17      109.21      105.57     15.60 o
  -1   2  17     2191.37     2173.56     41.36 o
   0   2  17      510.79      497.21     18.92 o
   1   2  17     2190.94     2203.30     60.70 o
   2   2  17      109.21       91.83     12.44 o
   3   2  17       81.38       65.92     13.00 o
   4   2  17      453.36      440.11     27.65 o
   5   2  17       76.92       73.64     19.25 o
   6   2  17       62.39       73.98     12.68 o
  -6   3  17      180.68      176.49     21.37 o
  -5   3  17       46.57       57.07     15.58 o
  -4   3  17      136.91      158.62     17.53 o
  -3   3  17      231.15      228.42     44.16 o
  -2   3  17      382.46      362.45     36.27 o
  -1   3  17      707.09      784.78     37.16 o
   0   3  17      353.33      349.98     38.88 o
   1   3  17      703.19      738.48     36.28 o
   2   3  17      383.07      376.00     24.33 o
   3   3  17      229.45      205.05     23.39 o
   4   3  17      136.11      113.70     24.12 o
   5   3  17       45.53       31.47     11.76 o
   6   3  17      182.63      173.92     18.38 o
  -6   4  17       11.24        6.64      8.09 o
  -5   4  17      311.49      304.78     17.91 o
  -4   4  17      618.37      610.89     25.08 o
  -3   4  17      376.52      375.23     24.09 o
  -2   4  17      170.64      195.57     28.93 o
  -1   4  17       80.67       75.80     12.31 o
   0   4  17      772.35      793.57     54.27 o
   1   4  17       80.79       63.79     14.34 o
   2   4  17      170.67      153.49     18.86 o
   3   4  17      373.83      372.26     23.96 o
   4   4  17      609.34      595.40     45.62 o
   5   4  17      313.34      254.39     24.63 o
   6   4  17       10.76       11.80      9.39 o
  -5   5  17      124.44      126.63     14.36 o
  -4   5  17      313.93      366.63     35.20 o
  -3   5  17      650.23      663.74     26.80 o
  -2   5  17      197.21      211.48     16.19 o
  -1   5  17      385.31      407.33     41.44 o
   0   5  17     2451.72     2493.35    128.03 o
   1   5  17      391.30      389.60     31.27 o
   2   5  17      197.44      203.26     16.71 o
   3   5  17      656.38      656.18     29.40 o
   4   5  17      313.61      355.81     36.49 o
   5   5  17      126.21      115.70     14.07 o
  -5   6  17        1.25        8.73      9.49 o
  -4   6  17      390.68      390.73     25.15 o
  -3   6  17      175.24      197.43     20.46 o
  -2   6  17      329.68      306.63     21.84 o
  -1   6  17        7.50        1.25      9.17 o
   0   6  17      181.04      170.90     16.63 o
   1   6  17        7.33      -13.52     13.52 o
   2   6  17      330.18      311.22     21.12 o
   3   6  17      175.15      186.77     23.77 o
   4   6  17      396.03      385.56     36.71 o
   5   6  17        1.07        4.56      6.42 o
  -4   7  17       10.93       19.11     13.50 o
  -3   7  17      273.51      246.89     31.36 o
  -2   7  17      856.61      856.40     40.67 o
  -1   7  17       30.03        0.05     21.55 o
   0   7  17       60.67       72.90     38.53 o
   1   7  17       30.88       34.39     15.44 o
   2   7  17      858.26      912.84     47.50 o
   3   7  17      272.35      218.14     35.45 o
   4   7  17       11.73        0.82     13.62 o
   5   7  17      263.83      217.79     16.81 o
  -4   8  17       78.39       67.74     12.52 o
  -3   8  17       50.31       53.65     14.71 o
  -2   8  17      152.54      142.10     24.16 o
  -1   8  17       54.06       50.07     12.40 o
   0   8  17     1199.39     1108.77     87.13 o
   1   8  17       56.25       43.59     24.46 o
   2   8  17      155.22      157.84     30.50 o
   3   8  17       49.29       31.42     16.98 o
   4   8  17       80.36       76.98     14.80 o
  -3   9  17      242.43      236.87     17.62 o
  -2   9  17      154.77      124.33     15.27 o
  -1   9  17       48.85       36.66     19.27 o
   0   9  17       24.91       24.22     12.17 o
   1   9  17       50.32       40.86     13.67 o
   2   9  17      155.14      143.41     15.96 o
   3   9  17      240.97      213.91     20.29 o
  -1  10  17      239.32      231.86     19.06 o
   0  10  17       91.77       87.34     22.64 o
   1  10  17      239.07      240.44     15.89 o
   0   0  18     1041.01      939.79     46.78 o
   1   0  18     7357.72     6920.38    114.45 o
   2   0  18        0.71        5.36     11.49 o
   3   0  18      262.90      181.02     27.67 o
   4   0  18     1369.04     1308.02     35.06 o
   5   0  18       44.26       36.38     10.20 o
   6   0  18        0.04       13.91     16.10 o
  -6   1  18      284.91      257.40     34.37 o
  -5   1  18     1199.19     1303.03     68.48 o
  -4   1  18      914.15      885.23     38.16 o
  -3   1  18      372.64      351.40     27.89 o
  -2   1  18      480.96      478.53     40.10 o
  -1   1  18     1126.65     1114.72     35.83 o
   0   1  18     2912.10     2766.28     58.76 o
   1   1  18     1124.15     1210.72     40.38 o
   2   1  18      479.65      481.86     25.30 o
   3   1  18      371.28      379.27     38.63 o
   4   1  18      918.27      837.20     31.48 o
   5   1  18     1206.58     1220.34     37.89 o
   6   1  18      285.13      217.97     29.97 o
  -6   2  18      251.88      277.21     20.82 o
  -5   2  18      302.49      337.82     33.88 o
  -4   2  18       21.86       24.88     11.92 o
  -3   2  18       55.60       59.83     15.19 o
  -2   2  18      372.07      345.92     25.78 o
  -1   2  18      441.31      460.09     20.01 o
   0   2  18       13.07        3.81     11.35 o
   1   2  18      452.08      500.55     47.13 o
   2   2  18      375.22      356.93     21.43 o
   3   2  18       56.67       36.03     18.97 o
   4   2  18       23.25        6.66     12.05 o
   5   2  18      299.19      311.70     24.07 o
   6   2  18      254.12      268.65     21.76 o
  -6   3  18       13.36       10.28     10.68 o
  -5   3  18      123.98      130.08     18.77 o
  -4   3  18      199.72      189.92     23.31 o
  -3   3  18      462.97      467.30     35.37 o
  -2   3  18     1159.08     1197.19     64.17 o
  -1   3  18      219.89      208.95     17.07 o
   0   3  18       85.51       74.83     20.83 o
   1   3  18      220.46      190.44     19.33 o
   2   3  18     1160.06     1180.54     41.84 o
   3   3  18      459.35      438.97     32.51 o
   4   3  18      199.53      209.16     28.53 o
   5   3  18      125.03      117.55     16.43 o
   6   3  18       13.43       21.51      7.81 o
  -6   4  18       76.97       82.95     12.94 o
  -5   4  18        2.43        8.40      7.90 o
  -4   4  18       26.20       40.93     11.69 o
  -3   4  18      142.79      154.46     16.75 o
  -2   4  18     1522.24     1578.70     76.68 o
  -1   4  18       76.32       89.37     18.95 o
   0   4  18      268.00      283.52     33.48 o
   1   4  18       75.69       85.12     16.32 o
   2   4  18     1541.34     1534.84     69.28 o
   3   4  18      140.26      127.20     14.16 o
   4   4  18       25.33       14.63     13.71 o
   5   4  18        2.35        1.63     10.66 o
   6   4  18       75.58       78.64     12.77 o
  -5   5  18        3.83        3.49      7.81 o
  -4   5  18      550.19      531.59     30.30 o
  -3   5  18      108.28      133.94     15.36 o
  -2   5  18       56.94       61.93     13.30 o
  -1   5  18      201.36      215.01     31.71 o
   0   5  18      402.26      412.40     54.00 o
   1   5  18      203.60      191.99     23.34 o
   2   5  18       56.61       50.23     10.67 o
   3   5  18      107.70       88.71     18.45 o
   4   5  18      556.05      483.25     41.73 o
   5   5  18        3.38       -1.71      8.03 o
  -5   6  18       62.21       56.38     12.36 o
  -4   6  18      197.47      187.59     35.97 o
  -3   6  18      185.20      180.71     19.66 o
  -2   6  18       94.73      151.88    114.51 o
  -1   6  18        8.93       22.27     11.54 o
   0   6  18       41.28       38.71     10.68 o
   1   6  18        9.06       -1.54     11.98 o
   2   6  18       92.10       84.07     15.92 o
   3   6  18      183.30      180.84     23.30 o
   4   6  18      196.37      216.56     29.27 o
   5   6  18       64.81       50.87      8.44 o
  -4   7  18       26.97       17.98     12.34 o
  -3   7  18       74.29       75.09     20.87 o
  -2   7  18      649.14      610.02     35.31 o
  -1   7  18      173.95      161.87     20.27 o
   0   7  18       67.31       80.50     37.56 o
   1   7  18      174.86      207.64     29.36 o
   2   7  18      649.41      633.33     40.19 o
   3   7  18       73.93       54.22     38.80 o
   4   7  18       28.26       14.38     13.23 o
  -4   8  18      127.62      143.52     15.21 o
  -3   8  18      112.00      103.16     17.97 o
  -2   8  18       77.10       75.17     13.73 o
  -1   8  18      332.33      349.83     25.24 o
   0   8  18       64.61       39.05     30.04 o
   1   8  18      332.74      338.88     28.97 o
   2   8  18       74.80       45.93     21.50 o
   3   8  18      109.05      109.45     15.35 o
   4   8  18      127.00      114.51     15.46 o
  -3   9  18       68.09       70.16     10.52 o
  -2   9  18        0.16       -3.04      6.77 o
  -1   9  18       17.63       34.46     19.77 o
   0   9  18      236.46      215.87     20.64 o
   1   9  18       18.02       27.58     12.20 o
   2   9  18        0.26        9.04      9.22 o
   3   9  18       70.25       64.07     12.59 o
  -1  10  18      191.05      208.22     17.85 o
   0  10  18      601.76      551.27     26.90 o
   1  10  18      189.53      184.77     13.87 o
   1   0  19        1.57        7.03      7.55 o
   2   0  19     1853.92     1628.83     73.24 o
   3   0  19      406.84      372.37     38.63 o
   4   0  19       95.42       79.68     15.42 o
   5   0  19        0.17       -3.86      9.28 o
   6   0  19      160.53      173.34     29.57 o
  -6   1  19      167.69      147.82     27.66 o
  -5   1  19       80.64      116.44     21.24 o
  -4   1  19       71.60       62.82     12.87 o
  -3   1  19      626.13      554.47     34.80 o
  -2   1  19      946.58      920.19     56.35 o
  -1   1  19     1548.36     1539.01     43.27 o
   0   1  19     2117.78     2068.28     57.15 o
   1   1  19     1540.36     1735.56     45.11 o
   2   1  19      948.65     1009.72     62.60 o
   3   1  19      625.00      520.18     45.73 o
   4   1  19       73.13       66.45     12.41 o
   5   1  19       79.08      112.94     14.14 o
   6   1  19      171.28      146.32     27.07 o
  -6   2  19       47.61       68.80     12.78 o
  -5   2  19      564.15      527.28     39.69 o
  -4   2  19      765.86      731.86     44.70 o
  -3   2  19       56.62       52.86     15.29 o
  -2   2  19      457.29      456.21     29.38 o
  -1   2  19     2322.45     2343.91     44.38 o
   0   2  19     2052.13     2022.04     65.70 o
   1   2  19     2317.95     2384.86     61.43 o
   2   2  19      458.91      442.14     28.72 o
   3   2  19       55.54       34.84     18.89 o
   4   2  19      767.80      706.81     61.23 o
   5   2  19      559.01      512.45     29.18 o
   6   2  19       47.62       54.95     11.75 o
  -6   3  19      112.10      118.74     17.83 o
  -5   3  19       79.11       65.67     15.13 o
  -4   3  19      748.93      735.73     32.25 o
  -3   3  19      394.54      396.26     23.74 o
  -2   3  19      432.57      425.25     39.63 o
  -1   3  19     1095.22     1152.14     33.88 o
   0   3  19      398.20      379.85     40.60 o
   1   3  19     1096.23     1110.69     41.93 o
   2   3  19      428.73      436.27     26.80 o
   3   3  19      402.40      360.32     21.80 o
   4   3  19      747.09      775.17     49.93 o
   5   3  19       77.12       67.27     15.03 o
   6   3  19      114.63      113.52      9.96 o
  -6   4  19        1.87       -9.83      9.83 o
  -5   4  19        1.09        4.80     10.10 o
  -4   4  19      182.43      176.00     14.68 o
  -3   4  19      674.26      708.51     30.70 o
  -2   4  19      141.52      146.27     24.30 o
  -1   4  19     1018.77      994.15     64.74 o
   0   4  19     2615.84     2478.06    112.18 o
   1   4  19     1021.59      962.70     63.85 o
   2   4  19      141.78      138.40     18.27 o
   3   4  19      674.71      670.99     28.57 o
   4   4  19      180.08      179.42     26.63 o
   5   4  19        1.15       -6.84      9.40 o
   6   4  19        2.07        5.78      7.83 o
  -5   5  19       29.02       22.64     12.30 o
  -4   5  19      152.23      153.24     18.02 o
  -3   5  19       10.27       13.06      9.68 o
  -2   5  19       56.08       54.21     12.82 o
  -1   5  19      666.69      682.99     32.86 o
   0   5  19      881.78      873.53     75.36 o
   1   5  19      672.88      717.72     36.49 o
   2   5  19       55.34       59.72     10.73 o
   3   5  19       10.14        4.43     18.94 o
   4   5  19      153.32      145.14     24.77 o
   5   5  19       27.18       20.85      9.85 o
  -5   6  19      108.23      127.20     14.96 o
  -4   6  19      116.10      112.40     15.42 o
  -3   6  19      211.54      184.32     19.46 o
  -2   6  19      693.67      689.81     49.05 o
  -1   6  19      164.16      146.79     16.49 o
   0   6  19      256.97      279.70     20.78 o
   1   6  19      162.70      155.61     21.04 o
   2   6  19      693.90      801.15     44.14 o
   3   6  19      211.07      197.77     23.95 o
   4   6  19      117.71      120.46     23.83 o
   5   6  19      109.92       94.64     13.39 o
  -4   7  19       64.53       63.09     16.09 o
  -3   7  19       55.24       70.88     19.33 o
  -2   7  19       52.05       51.39     14.16 o
  -1   7  19      665.23      629.23     35.85 o
   0   7  19      569.93      493.99     31.97 o
   1   7  19      664.85      678.09     65.40 o
   2   7  19       50.54       61.27     17.66 o
   3   7  19       56.49       52.37     14.79 o
   4   7  19       63.22       68.86     17.15 o
  -4   8  19       17.49       21.09      8.02 o
  -3   8  19       15.05        6.47     10.00 o
  -2   8  19      157.70      143.60     16.10 o
  -1   8  19      484.52      424.90     27.40 o
   0   8  19        0.08       38.41     29.19 o
   1   8  19      479.73      491.16     33.63 o
   2   8  19      159.94      144.87     19.89 o
   3   8  19       14.86       -1.45     15.40 o
   4   8  19       17.18        3.66      9.19 o
  -3   9  19       62.68       73.76     10.32 o
  -2   9  19        8.30       19.45      8.62 o
  -1   9  19       27.54       14.75     17.77 o
   0   9  19       47.72       36.06     11.88 o
   1   9  19       27.28       23.77     10.87 o
   2   9  19        8.83       10.66      9.45 o
   3   9  19       62.73       53.98     11.12 o
  -1  10  19       48.13       59.13     11.08 o
   0  10  19       36.44       41.57      8.96 o
   1  10  19       47.87       41.05      8.23 o
   0   0  20       15.42        0.25      9.98 o
   1   0  20      246.03      223.20     18.11 o
   2   0  20       70.42       80.49     20.27 o
   3   0  20      853.27      747.60     54.13 o
   4   0  20        1.05       20.10     12.06 o
   5   0  20        2.25       -2.69     14.11 o
   6   0  20      761.34      695.81     51.91 o
  -6   1  20        8.39       16.19     16.48 o
  -5   1  20       78.71       80.82     18.71 o
  -4   1  20      636.39      625.83     35.28 o
  -3   1  20      882.77      789.72     41.71 o
  -2   1  20      565.29      527.43     44.72 o
  -1   1  20     3081.39     2784.53     93.01 o
   0   1  20      958.82      907.02     36.10 o
   1   1  20     3075.60     3083.45     90.98 o
   2   1  20      569.30      598.18     49.04 o
   3   1  20      883.88      811.97     58.36 o
   4   1  20      635.43      591.05     26.85 o
   5   1  20       78.67       74.11     11.90 o
   6   1  20        8.25       12.04     15.78 o
  -6   2  20      358.10      365.14     22.62 o
  -5   2  20        3.18       -5.81     23.26 o
  -4   2  20      529.90      569.64     32.31 o
  -3   2  20      496.02      496.92     34.65 o
  -2   2  20      390.56      397.91     28.23 o
  -1   2  20      172.26      158.66     12.62 o
   0   2  20     1832.36     1844.87     61.35 o
   1   2  20      172.99      164.07     44.70 o
   2   2  20      392.03      395.75     27.35 o
   3   2  20      493.32      437.36     46.48 o
   4   2  20      524.67      524.89     34.22 o
   5   2  20        3.32       10.98      9.96 o
   6   2  20      354.91      327.63     27.16 o
  -6   3  20       44.03       60.15     14.14 o
  -5   3  20      300.39      297.81     29.39 o
  -4   3  20      886.97      836.28     34.02 o
  -3   3  20      775.18      694.78     34.17 o
  -2   3  20      285.80      325.38     35.94 o
  -1   3  20      254.55      230.76     16.07 o
   0   3  20      593.13      573.79     50.67 o
   1   3  20      254.07      250.79     21.61 o
   2   3  20      287.26      320.15     23.97 o
   3   3  20      770.96      684.91     30.32 o
   4   3  20      887.87      801.40     50.37 o
   5   3  20      303.62      280.82     22.31 o
   6   3  20       41.75       50.53     13.23 o
  -6   4  20       22.80       11.40      7.25 o
  -5   4  20      369.68      364.66     24.65 o
  -4   4  20       27.11       31.29      8.67 o
  -3   4  20      145.67      157.65     15.90 o
  -2   4  20      273.36      264.76     21.37 o
  -1   4  20      576.43      612.68     52.52 o
   0   4  20        5.15        1.81     17.20 o
   1   4  20      579.93      573.49     34.45 o
   2   4  20      275.06      264.01     24.94 o
   3   4  20      143.42      139.87     14.99 o
   4   4  20       28.18       25.07     15.26 o
   5   4  20      368.53      327.51     22.37 o
  -5   5  20        4.82       -6.61      7.81 o
  -4   5  20       81.41       87.20     14.05 o
  -3   5  20      353.06      351.56     22.32 o
  -2   5  20      231.39      240.00     19.75 o
  -1   5  20      426.61      441.28     24.82 o
   0   5  20       48.55       56.04     20.38 o
   1   5  20      423.92      478.38     30.90 o
   2   5  20      230.71      224.58     17.27 o
   3   5  20      356.94      328.24     54.44 o
   4   5  20       80.62       68.08     19.06 o
   5   5  20        4.51       -1.22      8.18 o
  -5   6  20       19.42       12.35      7.91 o
  -4   6  20      272.18      247.80     19.99 o
  -3   6  20       69.07       69.02     13.94 o
  -2   6  20     1041.15      957.43     57.02 o
  -1   6  20      269.63      264.71     24.47 o
   0   6  20      365.25      337.35     23.48 o
   1   6  20      275.12      269.79     19.82 o
   2   6  20     1045.67     1005.47     49.66 o
   3   6  20       67.29       69.77     16.87 o
   4   6  20      272.35      244.72     29.16 o
   5   6  20       18.56       19.33      6.72 o
  -4   7  20       11.39        2.01     10.81 o
  -3   7  20       37.00       20.02     16.10 o
  -2   7  20      113.44      119.87     17.96 o
  -1   7  20      316.50      305.04     32.88 o
   0   7  20      164.57      141.70     19.57 o
   1   7  20      313.44      313.47     49.07 o
   2   7  20      113.17      133.01     21.27 o
   3   7  20       36.78       46.40     14.13 o
   4   7  20       10.56       15.05     13.46 o
  -4   8  20       56.34       49.02      9.48 o
  -3   8  20      191.37      201.45     22.24 o
  -2   8  20      149.07      133.25     25.46 o
  -1   8  20      308.10      284.39     23.13 o
   0   8  20      934.87      863.77     77.18 o
   1   8  20      308.26      305.33     27.59 o
   2   8  20      146.30      145.49     20.61 o
   3   8  20      193.70      187.09     17.34 o
   4   8  20       57.12       44.43     10.16 o
  -3   9  20      181.02      188.12     14.73 o
  -2   9  20      384.34      370.04     23.27 o
  -1   9  20      344.46      349.20     37.82 o
   0   9  20        8.98        8.85     12.13 o
   1   9  20      343.46      339.04     24.37 o
   2   9  20      385.48      381.33     26.76 o
   3   9  20      182.53      185.64     16.58 o
  -1  10  20       76.58       69.57     11.25 o
   0  10  20       25.22       34.02      7.89 o
   1  10  20       78.25       73.44      8.97 o
   1   0  21     1341.94     1183.23     40.47 o
   2   0  21      111.05       88.67     22.31 o
   3   0  21      882.67      792.52     57.56 o
   4   0  21        3.48       -5.82     13.16 o
   5   0  21       36.93       43.78     15.17 o
   6   0  21       88.64       94.38     24.22 o
  -6   1  21       69.03       77.98     22.73 o
  -5   1  21       73.31       78.94     19.10 o
  -4   1  21      184.68      188.88     20.46 o
  -3   1  21        5.15      -10.79     10.79 o
  -2   1  21     1203.36     1137.86     65.66 o
  -1   1  21      324.91      308.91     30.88 o
   0   1  21      648.71      581.16     29.97 o
   1   1  21      322.70      330.36     24.32 o
   2   1  21     1201.24     1155.83     69.33 o
   3   1  21        5.68       11.79     17.07 o
   4   1  21      185.49      177.93     22.27 o
   5   1  21       72.23       88.79     12.66 o
   6   1  21       68.93       87.86     21.71 o
  -6   2  21      120.03      115.74     13.90 o
  -5   2  21       88.67       72.39     26.08 o
  -4   2  21       83.58       89.37     20.33 o
  -3   2  21      479.38      471.22     23.57 o
  -2   2  21      956.06      945.26     42.38 o
  -1   2  21      287.30      272.23     16.11 o
   0   2  21     1304.45     1255.06     48.15 o
   1   2  21      289.56      274.36     18.93 o
   2   2  21      950.79      991.83     42.24 o
   3   2  21      481.03      488.16     49.96 o
   4   2  21       86.05       58.30     13.64 o
   5   2  21       87.93       85.12     13.80 o
   6   2  21      122.17      123.15     22.30 o
  -6   3  21       51.70       50.00     12.59 o
  -5   3  21       32.64       33.52     13.72 o
  -4   3  21      400.82      416.42     24.62 o
  -3   3  21       37.39       34.19     11.31 o
  -2   3  21     1228.37     1237.46     50.64 o
  -1   3  21     1516.32     1483.80     54.89 o
   0   3  21       31.18       45.97     19.10 o
   1   3  21     1518.03     1460.85     49.58 o
   2   3  21     1221.83     1281.35     73.06 o
   3   3  21       36.86       47.75     16.96 o
   4   3  21      400.41      404.66     36.49 o
   5   3  21       31.63       32.74     11.74 o
   6   3  21       51.37       53.62     23.16 o
  -6   4  21        7.70       -8.16      8.16 o
  -5   4  21       88.01       89.97     14.54 o
  -4   4  21      413.35      441.10     20.88 o
  -3   4  21       55.89       78.64     11.31 o
  -2   4  21      647.59      775.32     46.40 o
  -1   4  21       15.17        8.83     15.01 o
   0   4  21        0.64       12.05     16.74 o
   1   4  21       16.39       12.99     12.27 o
   2   4  21      644.12      677.32     63.81 o
   3   4  21       54.45       47.09     29.16 o
   4   4  21      413.69      389.77     35.62 o
   5   4  21       87.15       83.51     21.75 o
  -5   5  21      103.38      116.85     15.14 o
  -4   5  21       20.31        9.52     10.27 o
  -3   5  21        6.49       13.86     11.10 o
  -2   5  21     1345.03     1347.20     44.09 o
  -1   5  21      888.15      926.27     34.67 o
   0   5  21      534.78      514.20     39.25 o
   1   5  21      890.36      940.06     41.94 o
   2   5  21     1344.31     1353.51     38.71 o
   3   5  21        5.82       -6.20     13.14 o
   4   5  21       20.21       23.25     14.17 o
   5   5  21      102.54       65.17     10.72 o
  -5   6  21      106.82      131.87     14.04 o
  -4   6  21        1.19       -8.91      9.54 o
  -3   6  21       42.03       37.87     16.55 o
  -2   6  21      132.85      149.02     26.54 o
  -1   6  21      579.56      556.77     40.08 o
   0   6  21     1296.42     1235.68     41.87 o
   1   6  21      581.63      627.08     31.80 o
   2   6  21      134.45      183.96     43.81 o
   3   6  21       42.36       32.26     14.44 o
   4   6  21        1.63        4.15     14.37 o
   5   6  21      109.76       95.87      9.65 o
  -4   7  21       67.05       62.91     14.14 o
  -3   7  21       98.76       94.08     20.23 o
  -2   7  21       83.59       74.91     18.98 o
  -1   7  21      835.73      910.96     43.16 o
   0   7  21        2.48      -11.93     11.93 o
   1   7  21      835.00      953.98     68.83 o
   2   7  21       82.68       77.32     18.36 o
   3   7  21       97.84       75.79     17.09 o
   4   7  21       66.15       75.80     15.93 o
  -4   8  21       13.76        7.14      6.75 o
  -3   8  21        2.75       -1.81     10.29 o
  -2   8  21      130.82      121.94     14.57 o
  -1   8  21      667.62      597.38     69.63 o
   0   8  21        7.58       12.75     29.32 o
   1   8  21      672.05      740.31     40.40 o
   2   8  21      132.18      138.37     19.67 o
   3   8  21        2.47        4.57      9.12 o
  -2   9  21       67.69       76.42     11.85 o
  -1   9  21       73.57       76.55     22.22 o
   0   9  21       44.86       50.51     12.91 o
   1   9  21       71.60       63.56     13.67 o
   2   9  21       68.46       64.84     11.63 o
   0  10  21       43.31       42.62      7.88 o
   1  10  21       84.16       52.85     13.08 o
   0   0  22      751.65      808.42     49.04 o
   1   0  22    10980.82    10414.26    218.20 o
   2   0  22      624.19      529.82     47.47 o
   3   0  22      430.14      463.01     45.56 o
   4   0  22       58.03       44.30     12.60 o
   5   0  22      288.01      263.63     42.43 o
   6   0  22      315.08      359.58     38.77 o
  -6   1  22       45.43       40.01     20.35 o
  -5   1  22      338.48      342.75     30.04 o
  -4   1  22      555.69      537.69     33.36 o
  -3   1  22      319.91      255.52     25.82 o
  -2   1  22      931.36      951.59     62.35 o
  -1   1  22     4059.01     3869.05     92.24 o
   0   1  22      320.66      307.43     23.03 o
   1   1  22     4059.69     4157.00     82.73 o
   2   1  22      930.59      976.44     65.58 o
   3   1  22      316.68      250.80     35.54 o
   4   1  22      555.40      493.31     34.57 o
   5   1  22      333.83      320.40     19.81 o
   6   1  22       46.20       64.08     19.86 o
  -6   2  22       24.29       58.74     14.53 o
  -5   2  22      259.78      293.75     31.09 o
  -4   2  22     1005.75     1053.12     50.46 o
  -3   2  22      971.94      935.36     31.63 o
  -2   2  22       61.44       61.96     13.90 o
  -1   2  22      105.11      113.30     11.59 o
   0   2  22        5.79       22.06     10.46 o
   1   2  22      104.56      119.16     13.54 o
   2   2  22       61.72       47.00     21.59 o
   3   2  22      977.60      821.90     64.01 o
   4   2  22     1005.32     1006.84     41.68 o
   5   2  22      260.77      231.44     19.99 o
   6   2  22       24.76       33.48     14.63 o
  -6   3  22      161.39      184.88     19.02 o
  -5   3  22      109.34      109.56     17.82 o
  -4   3  22     1230.54     1317.46     42.17 o
  -3   3  22      187.83      164.66     16.36 o
  -2   3  22      314.44      283.12     25.72 o
  -1   3  22       91.28       85.19     15.96 o
   0   3  22     1726.24     1816.65     88.91 o
   1   3  22       90.27       80.31     14.52 o
   2   3  22      309.29      219.24     26.12 o
   3   3  22      186.98      168.00     16.76 o
   4   3  22     1226.33     1182.13     44.06 o
   5   3  22      107.19      102.68     14.89 o
   6   3  22      160.77      163.67     12.30 o
  -6   4  22       62.76       58.28      9.65 o
  -5   4  22      128.09      128.54     16.34 o
  -4   4  22      340.20      348.75     18.69 o
  -3   4  22      172.12      179.40     17.14 o
  -2   4  22      514.56      541.32     39.39 o
  -1   4  22      447.14      425.64     44.48 o
   0   4  22      485.40      510.53     44.07 o
   1   4  22      448.88      418.61     36.82 o
   2   4  22      503.47      457.26     31.03 o
   3   4  22      171.31      152.70     17.85 o
   4   4  22      338.07      312.73     31.33 o
   5   4  22      125.88      115.02     14.24 o
  -5   5  22      114.70      122.16     12.24 o
  -4   5  22       60.42       73.43     11.93 o
  -3   5  22      758.36      784.22     31.29 o
  -2   5  22       73.69       67.68     12.90 o
  -1   5  22      257.52      234.47     18.93 o
   0   5  22      324.00      264.10     20.29 o
   1   5  22      250.10      236.37     22.75 o
   2   5  22       72.87       78.69     12.50 o
   3   5  22      758.51      736.96     41.73 o
   4   5  22       59.09       61.91     17.32 o
   5   5  22      115.53      111.10     12.58 o
  -5   6  22       78.98       84.08     11.56 o
  -4   6  22       18.22       17.46     14.89 o
  -3   6  22      130.73      127.37     15.78 o
  -2   6  22      443.43      422.64     39.42 o
  -1   6  22       99.11       98.06     17.67 o
   0   6  22      402.96      386.96     25.52 o
   1   6  22       98.22       77.81     14.57 o
   2   6  22      441.01      466.41     34.56 o
   3   6  22      131.84      127.81     20.30 o
   4   6  22       18.69       32.91     15.66 o
   5   6  22       80.13       59.53     10.79 o
  -4   7  22       29.48       38.70     12.74 o
  -3   7  22       50.06       48.80     17.78 o
  -2   7  22      160.51      157.63     25.13 o
  -1   7  22     1015.18      942.44     44.05 o
   0   7  22      334.17      345.43     38.01 o
   1   7  22     1018.28     1080.14     51.20 o
   2   7  22      164.20      169.76     23.24 o
   3   7  22       50.32       29.92     14.25 o
   4   7  22       30.69       37.91     11.13 o
  -4   8  22       22.60        9.28      6.28 o
  -3   8  22       37.02       42.58     12.18 o
  -2   8  22       23.68       13.71     10.64 o
  -1   8  22      443.04      393.11     36.11 o
   0   8  22      385.86      357.27     52.78 o
   1   8  22      441.92      462.32     32.08 o
   2   8  22       22.59       19.36     12.62 o
   3   8  22       38.29       26.58     11.00 o
  -2   9  22       24.48       22.06      8.15 o
  -1   9  22       14.69       32.25     16.36 o
   0   9  22      449.59      432.75     48.83 o
   1   9  22       14.27       28.83     19.90 o
   2   9  22       24.55       21.89      8.91 o
   0  10  22        0.72       -5.25      9.67 o
   1   0  23       68.15       72.30     12.36 o
   2   0  23       10.90        6.92     14.75 o
   3   0  23       20.99       -7.00     17.93 o
   4   0  23       73.62       62.03     13.49 o
   5   0  23       22.48        7.34     12.64 o
   6   0  23       34.53       30.25     19.22 o
  -6   1  23       34.50       46.10     18.63 o
  -5   1  23      299.96      320.34     29.07 o
  -4   1  23      573.06      535.62     37.17 o
  -3   1  23      809.36      776.78     28.80 o
  -2   1  23     1110.12     1091.68     69.14 o
  -1   1  23     1096.05     1048.58     62.23 o
   0   1  23      723.82      800.41     38.51 o
   1   1  23     1085.99     1187.75     45.86 o
   2   1  23     1111.26     1046.43     70.16 o
   3   1  23      802.96      811.69     62.36 o
   4   1  23      573.28      494.65     40.16 o
   5   1  23      302.51      300.43     26.59 o
   6   1  23       34.36       57.06     19.37 o
  -6   2  23       18.92       23.28      9.65 o
  -5   2  23      187.23      162.49     24.55 o
  -4   2  23      120.16      167.21     24.04 o
  -3   2  23      372.19      360.06     28.04 o
  -2   2  23      429.25      382.48     28.80 o
  -1   2  23      394.72      370.72     19.38 o
   0   2  23     1074.97     1033.70     45.57 o
   1   2  23      386.04      381.13     29.17 o
   2   2  23      426.99      429.19     49.06 o
   3   2  23      370.81      358.27     45.56 o
   4   2  23      121.53       96.22     24.05 o
   5   2  23      188.75      178.10     22.31 o
   6   2  23       19.91       34.08     15.35 o
  -6   3  23       70.46       75.40     13.05 o
  -5   3  23      390.56      378.27     23.43 o
  -4   3  23     1279.49     1286.17     41.46 o
  -3   3  23      102.68       92.44     13.26 o
  -2   3  23       38.14       46.99     13.40 o
  -1   3  23       59.78       49.71     14.19 o
   0   3  23        4.40        4.18     11.75 o
   1   3  23       58.45       20.40     13.97 o
   2   3  23       39.70       41.49     13.70 o
   3   3  23      103.39       94.25     23.05 o
   4   3  23     1271.55     1243.77     44.55 o
   5   3  23      390.38      338.72     22.36 o
   6   3  23       68.90       54.97     18.05 o
  -6   4  23       41.89       36.02      7.91 o
  -5   4  23      112.74      107.51     21.21 o
  -4   4  23      208.17      215.58     17.32 o
  -3   4  23      107.19      117.34     14.19 o
  -2   4  23        8.97       22.09     22.59 o
  -1   4  23      753.40      764.61     59.49 o
   0   4  23       32.82       44.42     19.36 o
   1   4  23      753.49      752.64     40.54 o
   2   4  23        9.72       -1.57     10.90 o
   3   4  23      105.68       90.42     21.00 o
   4   4  23      207.04      228.02     27.46 o
   5   4  23      111.93      113.60     13.90 o
  -5   5  23      281.19      313.89     25.59 o
  -4   5  23      263.34      290.08     18.89 o
  -3   5  23      311.53      329.01     21.15 o
  -2   5  23       14.04       14.45     15.02 o
  -1   5  23       66.87       53.32     12.52 o
   0   5  23      164.97      160.50     16.81 o
   1   5  23       67.37       92.84     14.85 o
   2   5  23       13.92       15.46     12.85 o
   3   5  23      311.03      314.58     33.16 o
   4   5  23      259.95      305.38     31.46 o
   5   5  23      279.54      267.11     17.00 o
  -5   6  23       88.23       82.62     10.26 o
  -4   6  23      160.03      168.99     22.70 o
  -3   6  23      165.39      176.67     23.77 o
  -2   6  23      156.54      177.51     27.38 o
  -1   6  23      888.62      843.30     45.18 o
   0   6  23        4.41       13.03     12.12 o
   1   6  23      881.15      889.44     42.01 o
   2   6  23      159.22      202.86     25.28 o
   3   6  23      161.52      153.73     21.29 o
   4   6  23      158.33      160.55     23.73 o
   5   6  23       89.08       88.40      8.58 o
  -4   7  23       53.79       74.38     14.62 o
  -3   7  23       36.45       34.86     15.47 o
  -2   7  23      342.33      340.97     34.15 o
  -1   7  23       20.66       35.45     17.20 o
   0   7  23       39.21       32.89     13.52 o
   1   7  23       21.50       38.97     15.54 o
   2   7  23      336.84      323.63     48.51 o
   3   7  23       36.52       37.52     12.92 o
   4   7  23       54.27       48.40      9.66 o
  -3   8  23       98.82      102.45     16.17 o
  -2   8  23        7.84        6.69     10.19 o
  -1   8  23      492.05      474.37     28.21 o
   0   8  23     1211.30     1260.94     84.80 o
   1   8  23      487.76      490.73     84.34 o
   2   8  23        7.82        6.06     11.71 o
   3   8  23      100.61       89.16     13.19 o
  -2   9  23      113.34      115.82     13.31 o
  -1   9  23      238.95      259.09     19.05 o
   0   9  23       30.72       45.01     12.28 o
   1   9  23      243.68      251.62     20.06 o
   2   9  23      111.84       89.30     11.79 o
   0   0  24     4930.43     4848.39    126.13 o
   1   0  24      926.16      776.97     36.18 o
   2   0  24      411.38      346.40     41.37 o
   3   0  24     1840.41     1687.08     40.25 o
   4   0  24      231.97      228.60     25.69 o
   5   0  24        0.88       12.74     12.35 o
   6   0  24       17.48       19.56     16.36 o
  -6   1  24      116.06      105.17     14.20 o
  -5   1  24      126.80      169.88     32.30 o
  -4   1  24      251.67      239.88     26.17 o
  -3   1  24      236.05      205.75     16.37 o
  -2   1  24      826.11      826.47     61.47 o
  -1   1  24        9.94       11.26      9.81 o
   0   1  24     1444.42     1374.34     49.37 o
   1   1  24        9.35       11.90     10.87 o
   2   1  24      821.29      847.00     64.51 o
   3   1  24      236.75      216.51     24.48 o
   4   1  24      251.36      224.76     24.93 o
   5   1  24      131.05      126.70     23.35 o
   6   1  24      117.28      109.08     23.17 o
  -6   2  24       88.99       92.12     13.98 o
  -5   2  24      109.44       69.71     19.23 o
  -4   2  24     1210.55     1207.45     54.49 o
  -3   2  24       56.27       68.72     12.28 o
  -2   2  24      134.48      141.48     23.88 o
  -1   2  24      394.70      373.96     27.46 o
   0   2  24      619.20      615.47     59.79 o
   1   2  24      395.26      390.36     30.41 o
   2   2  24      133.13      150.60     32.37 o
   3   2  24       57.89       61.80     19.15 o
   4   2  24     1203.22     1137.27     66.20 o
   5   2  24      109.38      106.47     22.80 o
   6   2  24       86.51       88.04     18.54 o
  -6   3  24       16.11       18.21      9.41 o
  -5   3  24        0.47       15.34     11.21 o
  -4   3  24       32.39       18.61     10.20 o
  -3   3  24      597.99      554.27     28.59 o
  -2   3  24      591.45      596.71     58.25 o
  -1   3  24      533.20      529.83     35.37 o
   0   3  24        4.06        2.16     13.96 o
   1   3  24      536.20      528.05     44.33 o
   2   3  24      585.97      575.10     68.30 o
   3   3  24      596.82      544.31     52.13 o
   4   3  24       33.54        3.83     12.67 o
   5   3  24        0.40        5.52      8.82 o
  -5   4  24      401.71      404.67     23.76 o
  -4   4  24       62.51       62.75     12.01 o
  -3   4  24      103.57      111.25     15.37 o
  -2   4  24      307.94      314.13     25.62 o
  -1   4  24      593.71      606.93     53.67 o
   0   4  24      269.58      225.16     50.39 o
   1   4  24      595.97      502.08     47.51 o
   2   4  24      306.77      263.69     25.32 o
   3   4  24      104.42       89.91     24.96 o
   4   4  24       63.07       73.10     17.25 o
   5   4  24      398.50      374.30     21.11 o
  -5   5  24      122.97      132.99     11.59 o
  -4   5  24      335.81      329.91     19.69 o
  -3   5  24      166.94      183.00     16.92 o
  -2   5  24      107.41      125.10     30.72 o
  -1   5  24      382.41      336.60     29.71 o
   0   5  24      164.05      171.12     17.76 o
   1   5  24      380.50      375.92     27.01 o
   2   5  24      108.17      104.41     14.39 o
   3   5  24      164.12      164.79     21.88 o
   4   5  24      336.64      316.09     31.63 o
   5   5  24      125.31      118.34     11.88 o
  -4   6  24       36.80       38.17     14.68 o
  -3   6  24       42.38        9.58     17.06 o
  -2   6  24      379.07      383.83     37.58 o
  -1   6  24      320.46      335.95     29.32 o
   0   6  24        5.09       -1.73      9.85 o
   1   6  24      318.66      372.35     31.29 o
   2   6  24      384.12      365.53     30.51 o
   3   6  24       43.01       42.93     14.95 o
   4   6  24       37.82       44.35     15.57 o
   5   6  24      149.66      119.66     13.19 o
  -4   7  24       53.88       47.51     12.04 o
  -3   7  24       64.52       86.78     19.42 o
  -2   7  24      432.36      401.97     36.43 o
  -1   7  24      108.55       96.36     17.80 o
   0   7  24      283.58      300.04     26.58 o
   1   7  24      106.20      125.25     22.58 o
   2   7  24      434.48      452.25     54.07 o
   3   7  24       62.15       73.92     20.35 o
   4   7  24       55.47       34.57      8.37 o
  -3   8  24       78.96       89.17     15.64 o
  -2   8  24      242.16      256.91     25.12 o
  -1   8  24       66.56       65.84     15.17 o
   0   8  24       45.61       52.92     15.74 o
   1   8  24       67.43       61.41     16.04 o
   2   8  24      238.27      263.72     56.74 o
   3   8  24       78.95       60.90     13.81 o
  -2   9  24      136.99      136.21     13.82 o
  -1   9  24       32.54       27.89      9.09 o
   0   9  24      433.16      458.78     25.19 o
   1   9  24       33.13       36.78     10.40 o
   2   9  24      136.69      141.03     23.99 o
   1   0  25     1677.20     1560.48     51.75 o
   2   0  25      441.16      412.31     45.12 o
   3   0  25     1224.72     1100.90     33.12 o
   4   0  25      385.55      436.36     34.24 o
   5   0  25      179.90      174.01     22.71 o
   6   0  25       41.93       61.99     20.12 o
  -6   1  25       82.80      103.01     13.32 o
  -5   1  25      432.94      426.07     51.42 o
  -4   1  25      326.33      336.78     30.49 o
  -3   1  25       33.10        8.35      9.42 o
  -2   1  25      584.48      529.16     51.70 o
  -1   1  25     3552.44     3445.33     77.23 o
   0   1  25       99.92      114.65     16.64 o
   1   1  25     3558.98     3658.05     83.29 o
   2   1  25      587.48      650.17     58.22 o
   3   1  25       34.26       49.01     12.31 o
   4   1  25      325.68      314.73     28.84 o
   5   1  25      429.23      417.57     29.71 o
   6   1  25       82.53      126.00     24.59 o
  -6   2  25      104.75      124.58     13.00 o
  -5   2  25      218.93      187.90     24.60 o
  -4   2  25       43.51       44.38     18.08 o
  -3   2  25      138.43      131.36     14.58 o
  -2   2  25        9.97       -8.30      9.34 o
  -1   2  25      674.88      665.34     36.91 o
   0   2  25     1259.35     1301.02     61.55 o
   1   2  25      674.74      630.91     38.19 o
   2   2  25       10.22       -8.51     20.29 o
   3   2  25      135.93      130.98     19.44 o
   4   2  25       44.99       44.50     20.60 o
   5   2  25      221.31      205.38     28.71 o
   6   2  25      105.24      121.38     21.25 o
  -6   3  25      163.30      179.56     16.21 o
  -5   3  25      804.72      810.06     32.08 o
  -4   3  25     1050.81     1087.05     37.63 o
  -3   3  25      479.17      418.75     30.91 o
  -2   3  25      366.63      371.96     26.48 o
  -1   3  25      845.95      836.24     44.71 o
   0   3  25        2.73       14.15     16.56 o
   1   3  25      842.97      952.44     59.77 o
   2   3  25      364.33      424.23     55.38 o
   3   3  25      477.56      375.90     38.95 o
   4   3  25     1055.78      960.33     60.38 o
   5   3  25      805.36      742.73     47.04 o
  -5   4  25       12.32       12.69      9.49 o
  -4   4  25      292.68      290.50     19.39 o
  -3   4  25       51.73       49.04     11.18 o
  -2   4  25      267.45      287.24     24.60 o
  -1   4  25      181.38      214.64     38.01 o
   0   4  25      157.59      167.38     30.47 o
   1   4  25      181.13      197.89     26.18 o
   2   4  25      267.11      231.37     26.06 o
   3   4  25       49.97        9.09     25.88 o
   4   4  25      295.57      231.25     26.47 o
   5   4  25       11.87        3.85      7.54 o
  -5   5  25       88.80       95.43      9.57 o
  -4   5  25      236.89      254.82     17.53 o
  -3   5  25      161.07      187.80     16.65 o
  -2   5  25     1173.84     1145.45     60.87 o
  -1   5  25      431.23      436.90     30.43 o
   0   5  25      247.45      210.33     19.25 o
   1   5  25      431.36      404.86     20.05 o
   2   5  25     1172.35     1148.19     38.51 o
   3   5  25      161.80      145.66     26.73 o
   4   5  25      232.43      222.04     26.61 o
   5   5  25       88.04       96.22     10.73 o
  -4   6  25      104.59      131.83     20.38 o
  -3   6  25      118.16       99.64     14.47 o
  -2   6  25      260.45      252.56     31.21 o
  -1   6  25      348.28      355.18     30.11 o
   0   6  25       19.57       -0.90     13.10 o
   1   6  25      350.55      394.74     32.53 o
   2   6  25      258.32      260.50     26.04 o
   3   6  25      117.33      142.88     20.21 o
   4   6  25      102.32      109.74     18.59 o
  -4   7  25       77.99       83.52     14.55 o
  -3   7  25       17.07       -0.31     11.80 o
  -2   7  25      118.18      110.42     22.01 o
  -1   7  25      294.24      275.86     25.61 o
   0   7  25      457.21      411.80     31.03 o
   1   7  25      291.71      315.46     29.03 o
   2   7  25      119.29      112.72     19.51 o
   3   7  25       17.54        6.15     11.09 o
   4   7  25       77.79       87.74     10.51 o
  -3   8  25      155.75      163.12     18.22 o
  -2   8  25      228.18      207.79     22.99 o
  -1   8  25       50.12       52.15     17.69 o
   0   8  25        7.70        8.98     11.91 o
   1   8  25       48.44       28.59     21.82 o
   2   8  25      227.53      223.76     35.63 o
   3   8  25      157.57      143.98     13.70 o
  -2   9  25       45.38       50.49      6.79 o
  -1   9  25       87.98       73.42     10.97 o
   0   9  25       38.97       42.82     10.53 o
   1   9  25       92.23       95.53     13.38 o
   2   9  25       46.34       47.37      8.99 o
   0   0  26      223.53      197.29     29.17 o
   1   0  26      102.08       99.20     15.89 o
   2   0  26      202.94      204.61     34.74 o
   3   0  26        0.13      -11.90     11.90 o
   4   0  26      195.11      180.04     24.41 o
   5   0  26      354.52      340.77     29.08 o
   6   0  26        4.23        9.54     16.15 o
  -6   1  26       68.39       85.85     12.50 o
  -5   1  26       22.95       15.14     19.56 o
  -4   1  26      191.74      164.67     23.20 o
  -3   1  26       41.48       16.56     10.74 o
  -2   1  26      316.63      349.16     44.52 o
  -1   1  26      284.25      260.77     23.28 o
   0   1  26     1977.70     1918.80     60.61 o
   1   1  26      286.33      255.35     24.26 o
   2   1  26      320.25      332.10     43.74 o
   3   1  26       41.06       37.91     10.31 o
   4   1  26      188.60      164.57     21.84 o
   5   1  26       22.86       28.40     13.04 o
   6   1  26       67.33       92.74     22.69 o
  -6   2  26        8.43       17.33      8.25 o
  -5   2  26       43.05       49.77     17.09 o
  -4   2  26      317.76      358.39     31.45 o
  -3   2  26      676.64      699.64     31.76 o
  -2   2  26      189.45      149.37     29.26 o
  -1   2  26      433.22      424.57     30.29 o
   0   2  26      157.34      169.82     21.23 o
   1   2  26      433.41      454.69     33.43 o
   2   2  26      187.85      125.92     29.46 o
   3   2  26      675.72      643.00     37.91 o
   4   2  26      316.64      345.35     38.03 o
   5   2  26       43.20       61.32     19.33 o
   6   2  26        8.02       17.75     13.68 o
  -6   3  26       37.39       36.68      9.31 o
  -5   3  26      240.90      257.04     19.22 o
  -4   3  26       32.19       28.94     15.24 o
  -3   3  26     1285.96     1340.04     51.17 o
  -2   3  26       91.11       71.73     12.71 o
  -1   3  26      567.62      627.57     48.63 o
   0   3  26       57.73       52.40     20.45 o
   1   3  26      564.35      564.05     48.08 o
   2   3  26       89.39       76.61     20.55 o
   3   3  26     1290.64     1154.42    113.41 o
   4   3  26       32.16       25.63     16.76 o
   5   3  26      239.79      251.88     28.46 o
  -5   4  26      125.99      133.44     20.69 o
  -4   4  26      411.88      456.99     23.55 o
  -3   4  26      245.90      241.53     19.02 o
  -2   4  26       25.97        6.84     11.65 o
  -1   4  26      549.69      566.08     31.51 o
   0   4  26     1020.40      919.63     37.82 o
   1   4  26      552.98      513.65     26.93 o
   2   4  26       25.83       20.09     12.77 o
   3   4  26      247.24      192.64     48.85 o
   4   4  26      409.04      397.80     25.01 o
   5   4  26      127.13      127.00     19.76 o
  -5   5  26      181.08      175.95     17.92 o
  -4   5  26      298.25      300.19     19.46 o
  -3   5  26      704.78      754.44     30.07 o
  -2   5  26        3.07        5.87     13.55 o
  -1   5  26      878.84      920.43     42.23 o
   0   5  26      454.08      433.70     26.54 o
   1   5  26      880.58      841.96     36.26 o
   2   5  26        3.25      -26.38     26.38 o
   3   5  26      709.92      758.70     93.69 o
   4   5  26      297.03      255.18     27.13 o
   5   5  26      180.61      169.27     19.37 o
  -4   6  26      133.05      160.13     21.40 o
  -3   6  26      361.35      339.58     35.33 o
  -2   6  26        2.72       -2.60     13.82 o
  -1   6  26     3369.81     3387.88     85.25 o
   0   6  26        5.85       -2.29     12.67 o
   1   6  26     3366.81     3138.08     82.86 o
   2   6  26        3.16        6.36     17.74 o
   3   6  26      364.21      361.30     57.21 o
   4   6  26      130.64      115.38     13.64 o
  -4   7  26       58.27       72.43     12.85 o
  -3   7  26      116.43      130.15     21.51 o
  -2   7  26        4.75       12.44     14.41 o
  -1   7  26      453.18      418.77     30.35 o
   0   7  26      438.63      422.58     31.34 o
   1   7  26      459.61      511.95     34.99 o
   2   7  26        4.96       11.41     12.70 o
   3   7  26      117.39      104.35     16.33 o
   4   7  26       58.63       53.94      8.49 o
  -3   8  26      126.32      126.62     16.96 o
  -2   8  26      134.08      166.41     20.70 o
  -1   8  26      119.97      110.14     15.30 o
   0   8  26      180.84      170.83     19.90 o
   1   8  26      120.18      125.30     18.59 o
   2   8  26      134.37      169.55     23.19 o
   3   8  26      127.98      108.61     19.39 o
  -2   9  26      136.60      110.10     11.49 o
  -1   9  26       19.17       14.26     19.80 o
   0   9  26        6.21        1.29      7.79 o
   1   9  26       18.35       13.75      8.16 o
   2   9  26      137.39      121.60     19.07 o
   1   0  27      442.42      413.93     37.02 o
   2   0  27     1589.86     1583.65     90.30 o
   3   0  27     1436.11     1402.19     38.60 o
   4   0  27      486.10      433.55     33.91 o
   5   0  27      452.01      450.33     31.75 o
   6   0  27       35.85       24.74     17.23 o
  -6   1  27       91.65       90.97     11.97 o
  -5   1  27        3.97       32.58     24.11 o
  -4   1  27       92.23       91.44     20.38 o
  -3   1  27       72.80       44.04     12.43 o
  -2   1  27      690.66      636.66     59.22 o
  -1   1  27      682.12      642.91     36.17 o
   0   1  27      147.98      122.12     17.74 o
   1   1  27      695.01      690.37     38.83 o
   2   1  27      693.26      660.36     62.07 o
   3   1  27       72.72       50.41     11.10 o
   4   1  27       91.13       71.72     17.59 o
   5   1  27        4.45       -0.32     11.08 o
   6   1  27       91.00       96.33     21.37 o
  -6   2  27      166.30      165.64     13.34 o
  -5   2  27      515.89      538.97     38.54 o
  -4   2  27      686.75      738.56     42.73 o
  -3   2  27      657.00      620.81     27.94 o
  -2   2  27      220.72      223.62     39.53 o
  -1   2  27      116.93      102.32     16.94 o
   0   2  27      340.85      348.36     29.47 o
   1   2  27      117.02      112.49     19.94 o
   2   2  27      223.27      245.94     40.38 o
   3   2  27      658.78      583.25     31.82 o
   4   2  27      691.07      718.81     53.12 o
   5   2  27      517.52      472.97     39.04 o
   6   2  27      164.71      189.86     24.04 o
  -6   3  27        4.88       -7.06      7.06 o
  -5   3  27      125.84      148.34     15.42 o
  -4   3  27       46.21       32.63     16.68 o
  -3   3  27      192.09      185.78     21.61 o
  -2   3  27      121.87      117.77     15.54 o
  -1   3  27      443.78      527.65     37.07 o
   0   3  27      122.96       99.78     27.13 o
   1   3  27      447.33      461.25     44.96 o
   2   3  27      120.40      128.45     19.15 o
   3   3  27      190.67      150.87     32.35 o
   4   3  27       46.49       18.95     17.79 o
   5   3  27      126.78       98.08     20.56 o
  -5   4  27      126.96      146.70     19.92 o
  -4   4  27       89.56      109.41     13.31 o
  -3   4  27      145.94      125.88     14.46 o
  -2   4  27      297.92      244.40     50.79 o
  -1   4  27       87.58       73.53     15.53 o
   0   4  27      594.32      521.50     27.09 o
   1   4  27       88.06       75.64     13.84 o
   2   4  27      299.81      251.66     37.18 o
   3   4  27      146.25       81.42     36.44 o
   4   4  27       88.31       96.21     23.60 o
   5   4  27      126.62      121.49     19.43 o
  -5   5  27      120.41      106.95     14.24 o
  -4   5  27       53.59       56.24     10.65 o
  -3   5  27      190.47      170.58     16.38 o
  -2   5  27      100.52       85.42     21.22 o
  -1   5  27       44.07       37.32     16.12 o
   0   5  27        9.92        0.47     10.12 o
   1   5  27       45.17       44.38     14.48 o
   2   5  27      101.22      103.13     48.43 o
   3   5  27      191.21      179.44     21.62 o
   4   5  27       51.89       33.34     12.76 o
   5   5  27      121.94      112.75     16.43 o
  -4   6  27      151.98      174.20     21.11 o
  -3   6  27      175.21      190.63     26.69 o
  -2   6  27     1208.22     1310.62     65.70 o
  -1   6  27       29.27       16.65     20.92 o
   0   6  27        2.97        8.50     14.32 o
   1   6  27       29.13       44.99     10.97 o
   2   6  27     1209.38     1252.51    158.03 o
   3   6  27      173.53      146.04     45.68 o
   4   6  27      154.04      168.99     15.33 o
  -4   7  27       69.37       78.12     13.12 o
  -3   7  27      192.79      203.14     25.17 o
  -2   7  27       30.57       40.33     16.13 o
  -1   7  27        2.67        0.41     10.91 o
   0   7  27     1233.51     1293.29     41.51 o
   1   7  27        2.51       -2.87     11.22 o
   2   7  27       31.07       36.39     14.72 o
   3   7  27      189.25      196.82     24.25 o
   4   7  27       66.49       66.15     13.53 o
  -3   8  27      121.23      133.53     16.34 o
  -2   8  27      314.70      319.21     26.50 o
  -1   8  27      533.74      550.20     29.12 o
   0   8  27      384.81      405.65     27.36 o
   1   8  27      535.92      575.99     32.55 o
   2   8  27      313.78      311.63     44.59 o
   3   8  27      118.67       91.35     10.29 o
  -1   9  27       27.45       25.97     19.76 o
   0   9  27       66.01       60.64     10.52 o
   1   9  27       26.74       24.70      8.07 o
   2   9  27       40.84       29.50     11.84 o
   0   0  28     2692.03     2616.44    103.30 o
   1   0  28      897.91      849.57     42.04 o
   2   0  28       63.43       61.59     24.58 o
   3   0  28        8.37        5.91      9.62 o
   4   0  28       12.02       16.66     14.70 o
   5   0  28       28.23       32.86     20.92 o
   6   0  28       25.60       11.08     16.26 o
  -6   1  28       65.46       80.18     10.95 o
  -5   1  28      306.18      305.01     45.74 o
  -4   1  28      275.37      252.69     27.03 o
  -3   1  28        7.40        5.40      9.46 o
  -2   1  28      423.66      442.74     51.43 o
  -1   1  28      518.99      491.45     32.74 o
   0   1  28      139.15      136.15     19.21 o
   1   1  28      522.41      487.52     33.81 o
   2   1  28      426.27      443.52     51.66 o
   3   1  28        7.08        6.52      8.82 o
   4   1  28      276.48      233.96     25.80 o
   5   1  28      305.84      298.15     24.70 o
   6   1  28       64.79       79.92     19.76 o
  -6   2  28       61.67       61.60      9.13 o
  -5   2  28        4.30       29.66     16.49 o
  -4   2  28       16.06       55.58     34.82 o
  -3   2  28       31.04       41.68     12.25 o
  -2   2  28      151.34      182.46     27.36 o
  -1   2  28      373.46      352.13     29.58 o
   0   2  28       74.77       80.66     16.54 o
   1   2  28      375.33      399.80     33.17 o
   2   2  28      150.36      171.14     22.61 o
   3   2  28       31.32       28.93     12.16 o
   4   2  28       17.20       21.62     12.68 o
   5   2  28        4.38       10.50     14.81 o
   6   2  28       63.17       68.15     15.68 o
  -5   3  28       24.39       19.36      9.85 o
  -4   3  28      106.15       81.16     18.57 o
  -3   3  28       58.50       50.56     17.52 o
  -2   3  28      622.49      580.47     29.54 o
  -1   3  28      182.21      229.43     37.23 o
   0   3  28      629.11      596.64     57.64 o
   1   3  28      182.64      161.44     29.71 o
   2   3  28      622.01      550.03     36.66 o
   3   3  28       58.93       30.64     31.69 o
   4   3  28      107.23       58.63     20.16 o
   5   3  28       24.54       23.58     13.37 o
  -5   4  28      120.10      150.45     19.58 o
  -4   4  28      177.66      189.29     16.19 o
  -3   4  28      230.49      201.53     20.24 o
  -2   4  28     1669.97     1582.36    199.73 o
  -1   4  28      768.52      746.61     39.32 o
   0   4  28      175.02      185.26     18.38 o
   1   4  28      773.95      752.12     33.53 o
   2   4  28     1677.73     1503.67     62.70 o
   3   4  28      230.40      119.09     44.24 o
   4   4  28      175.23      136.06     24.76 o
   5   4  28      117.15      100.01     17.59 o
  -4   5  28      233.77      255.10     16.41 o
  -3   5  28      381.34      374.17     21.59 o
  -2   5  28       65.00       63.94     19.69 o
  -1   5  28      666.92      672.38     37.63 o
   0   5  28        1.00       -5.09      9.61 o
   1   5  28      662.93      679.64     34.34 o
   2   5  28       64.28       54.51     40.04 o
   3   5  28      386.24      371.68     59.31 o
   4   5  28      236.23      219.13     28.71 o
   5   5  28       36.76       37.71     11.32 o
  -4   6  28       11.91       14.53     11.74 o
  -3   6  28      166.31      154.65     24.16 o
  -2   6  28      354.53      334.82     35.31 o
  -1   6  28     1124.31     1067.74     49.60 o
   0   6  28       70.20       62.86     18.00 o
   1   6  28     1118.68     1102.41     67.01 o
   2   6  28      359.68      365.63     29.65 o
   3   6  28      166.67      149.60     20.02 o
   4   6  28       11.78       14.10     12.98 o
  -4   7  28       32.48       30.36      9.67 o
  -3   7  28       94.23      109.87     19.49 o
  -2   7  28      176.79      160.13     24.03 o
  -1   7  28      400.69      397.94     30.07 o
   0   7  28      651.88      738.17     38.57 o
   1   7  28      404.02      481.04     68.31 o
   2   7  28      179.78      162.57     20.59 o
   3   7  28       95.67       84.67     15.35 o
   4   7  28       30.80       26.58     10.32 o
  -3   8  28      229.97      251.22     20.31 o
  -2   8  28       46.62       40.96     12.39 o
  -1   8  28       44.37       49.55      8.95 o
   0   8  28       63.63       85.36     15.46 o
   1   8  28       43.31       44.47     12.14 o
   2   8  28       44.87       30.87     11.24 o
  -1   9  28      105.21      103.56     10.11 o
   0   9  28        4.71        7.66      7.15 o
   1   9  28      104.47       92.08     10.66 o
   1   0  29        0.38       -0.23     11.94 o
   2   0  29        0.01       30.01     21.56 o
   3   0  29       48.84       69.10     12.44 o
   4   0  29      668.60      804.49     44.44 o
   5   0  29      174.17      176.17     21.69 o
   6   0  29       26.77       46.01     17.89 o
  -6   1  29       62.83       58.04     11.96 o
  -5   1  29      111.08      102.31     30.23 o
  -4   1  29       49.45       57.88     18.27 o
  -3   1  29      104.38       84.33     13.24 o
  -2   1  29      294.64      283.85     23.50 o
  -1   1  29      584.12      551.59     35.33 o
   0   1  29      700.09      588.39     37.01 o
   1   1  29      581.90      536.63     36.11 o
   2   1  29      305.69      299.60     26.20 o
   3   1  29      103.68       84.93     13.14 o
   4   1  29       49.94       63.16     17.06 o
   5   1  29      111.53       97.78     16.37 o
   6   1  29       64.42       63.45     19.01 o
  -6   2  29       83.17       92.96     12.32 o
  -5   2  29        5.60        4.76     19.14 o
  -4   2  29      390.33      394.81     60.64 o
  -3   2  29      538.70      511.79     30.30 o
  -2   2  29      412.98      438.24     25.40 o
  -1   2  29     2017.57     2022.42     69.23 o
   0   2  29       34.77       35.33     12.81 o
   1   2  29     2029.81     2060.68     72.68 o
   2   2  29      410.45      344.65     28.01 o
   3   2  29      546.25      440.98     28.30 o
   4   2  29      390.32      346.96     32.46 o
   5   2  29        5.95       14.05     14.41 o
   6   2  29       84.09       81.56     15.67 o
  -5   3  29      124.84      113.46     13.61 o
  -4   3  29       83.91       83.56     19.50 o
  -3   3  29      389.27      364.54     28.91 o
  -2   3  29      108.26       98.64     17.89 o
  -1   3  29       20.20       22.77      8.02 o
   0   3  29      359.62      365.40     45.57 o
   1   3  29       19.71       21.57      9.38 o
   2   3  29      107.14      108.03     22.35 o
   3   3  29      387.87      325.02     30.06 o
   4   3  29       83.09       56.86     16.23 o
   5   3  29      125.04      140.04     22.14 o
  -5   4  29      188.50      201.02     20.87 o
  -4   4  29      220.72      247.65     17.38 o
  -3   4  29      142.73      150.40     15.72 o
  -2   4  29      183.43      167.67     21.80 o
  -1   4  29      704.73      661.65     38.12 o
   0   4  29      725.48      715.97     32.57 o
   1   4  29      711.51      676.22     32.60 o
   2   4  29      181.75      120.37     19.94 o
   3   4  29      143.41       97.35     39.81 o
   4   4  29      218.31      256.35     31.78 o
   5   4  29      188.23      184.19     21.67 o
  -4   5  29       18.02       14.82      7.51 o
  -3   5  29      189.86      218.62     16.74 o
  -2   5  29      502.18      520.73     43.11 o
  -1   5  29      622.96      675.37     40.55 o
   0   5  29     1056.94     1019.66     40.73 o
   1   5  29      625.46      627.47     36.95 o
   2   5  29      499.44      399.73     69.66 o
   3   5  29      191.85      213.07     49.53 o
   4   5  29       18.73       11.11     14.60 o
   5   5  29       88.69       80.59     13.59 o
  -4   6  29      122.29      148.97     19.01 o
  -3   6  29      173.53      202.57     26.64 o
  -2   6  29      124.60       97.07     22.65 o
  -1   6  29      448.80      484.39     34.35 o
   0   6  29     1252.80     1213.12     54.82 o
   1   6  29      449.03      414.24     32.71 o
   2   6  29      127.72      100.63     18.36 o
   3   6  29      173.56      151.38     20.33 o
   4   6  29      121.95      103.34     18.90 o
  -4   7  29       40.63       51.84     10.11 o
  -3   7  29      145.04      170.42     22.18 o
  -2   7  29      229.20      229.72     27.50 o
  -1   7  29       57.03       70.67     15.54 o
   0   7  29     1778.11     2019.64     91.54 o
   1   7  29       56.87       61.51     15.26 o
   2   7  29      227.76      236.17     38.23 o
   3   7  29      145.96      155.48     16.38 o
   4   7  29       40.32       43.66     10.61 o
  -3   8  29       12.22       22.52      9.03 o
  -2   8  29       13.88       10.39      9.99 o
  -1   8  29       30.04       46.80      8.25 o
   0   8  29      329.12      362.47     24.43 o
   1   8  29       30.67       43.65     11.69 o
   2   8  29       13.16       17.66      9.68 o
   0   9  29     1121.85     1108.71     29.30 o
   1   9  29      118.84       99.72     21.48 o
   0   0  30       69.29       43.79     20.29 o
   1   0  30     1206.68     1202.51     52.35 o
   2   0  30       28.83       20.24     12.87 o
   3   0  30      145.22      134.91     14.47 o
   4   0  30       10.77       30.46     16.23 o
   5   0  30       36.76       46.19     14.17 o
   6   0  30        0.20       21.43     15.96 o
  -6   1  30       12.88       21.36      7.71 o
  -5   1  30      192.15      180.51     38.11 o
  -4   1  30       59.57       51.88     18.57 o
  -3   1  30      768.10      761.15     31.04 o
  -2   1  30       59.23       60.06     15.41 o
  -1   1  30      387.73      338.56     28.63 o
   0   1  30     1266.95     1199.08     53.48 o
   1   1  30      384.19      389.63     31.99 o
   2   1  30       58.74       41.21     14.39 o
   3   1  30      767.91      747.88     29.89 o
   4   1  30       59.05       65.61     17.46 o
   5   1  30      193.89      229.17     24.39 o
   6   1  30       13.59        4.64     13.18 o
  -5   2  30      205.61      224.47     25.57 o
  -4   2  30      313.16      322.86     54.35 o
  -3   2  30      753.45      793.79     36.68 o
  -2   2  30      225.48      251.84     20.33 o
  -1   2  30      618.75      541.35     37.71 o
   0   2  30       27.53       20.34     10.55 o
   1   2  30      620.35      597.95     40.82 o
   2   2  30      224.63      236.03     44.78 o
   3   2  30      746.09      692.05     44.84 o
   4   2  30      310.67      289.49     27.63 o
   5   2  30      205.61      213.41     26.61 o
  -5   3  30       61.97       66.33     10.77 o
  -4   3  30      115.86      121.33     40.09 o
  -3   3  30      341.17      380.38     36.00 o
  -2   3  30      169.54      177.46     18.57 o
  -1   3  30      246.16      269.08     18.32 o
   0   3  30      678.07      647.38     34.03 o
   1   3  30      248.91      212.11     21.52 o
   2   3  30      171.32      143.87     19.73 o
   3   3  30      342.68      294.93     28.47 o
   4   3  30      115.13       66.95     27.81 o
   5   3  30       62.05       59.12     15.27 o
  -5   4  30      118.65      112.19     15.82 o
  -4   4  30      134.75      126.07     13.25 o
  -3   4  30      251.10      249.81     20.53 o
  -2   4  30       99.06      106.20     18.85 o
  -1   4  30     1089.32     1071.88     48.40 o
   0   4  30       95.92       86.94     14.19 o
   1   4  30     1088.17     1043.57     40.40 o
   2   4  30       99.09       81.29     17.45 o
   3   4  30      247.17      131.70     44.58 o
   4   4  30      133.38      121.95     33.28 o
   5   4  30      120.06      112.68     17.76 o
  -4   5  30       70.35       68.08      9.74 o
  -3   5  30      223.63      229.08     16.87 o
  -2   5  30      230.05      229.54     31.09 o
  -1   5  30      414.48      451.30     34.25 o
   0   5  30       64.89       63.89     14.82 o
   1   5  30      413.78      398.83     33.35 o
   2   5  30      230.08      179.51     53.80 o
   3   5  30      225.99      227.94     49.29 o
   4   5  30       73.30       94.99     20.44 o
   5   5  30        5.23       17.59      8.83 o
  -4   6  30       90.17       89.07     15.35 o
  -3   6  30        6.97       14.81     13.76 o
  -2   6  30       44.45       48.92     18.32 o
  -1   6  30      194.29      203.44     24.36 o
   0   6  30       36.30       46.86     15.91 o
   1   6  30      191.71      197.47     25.08 o
   2   6  30       45.14       17.16     32.30 o
   3   6  30        7.02      -13.26     28.45 o
   4   6  30       88.60       80.36     17.26 o
  -4   7  30       15.84       18.43      7.54 o
  -3   7  30       76.31       73.83     16.53 o
  -2   7  30        4.19       -1.86     12.15 o
  -1   7  30       21.23       20.32     11.20 o
   0   7  30      304.17      319.94     20.09 o
   1   7  30       21.71       28.24     12.67 o
   2   7  30        4.29       12.48     11.53 o
   3   7  30       77.08       50.20     23.17 o
   4   7  30       15.47       -3.07      7.06 o
  -3   8  30       38.68       35.99      8.87 o
  -2   8  30       37.46       22.60     10.51 o
  -1   8  30      135.31      131.38     11.01 o
   0   8  30      102.02      130.57     42.38 o
   1   8  30      135.79      143.58     16.40 o
   2   8  30       38.01       30.07     19.12 o
   0   9  30       25.16       22.88     13.68 o
   1   9  30       15.98       15.92     12.38 o
   1   0  31        0.03        7.14      9.63 o
   2   0  31      922.51      940.61     41.21 o
   3   0  31        2.52       14.75     10.35 o
   4   0  31      373.86      373.14     33.06 o
   5   0  31       47.94       57.62     14.73 o
   6   0  31       28.07       29.80      8.90 o
  -6   1  31      271.03      273.17     17.72 o
  -5   1  31      191.56      218.47     40.19 o
  -4   1  31      489.43      519.58     36.94 o
  -3   1  31       74.13       75.01     14.49 o
  -2   1  31      145.64      126.42     18.25 o
  -1   1  31        8.26        3.00      9.86 o
   0   1  31      150.28      173.66     22.97 o
   1   1  31        7.90       17.54     11.41 o
   2   1  31      145.97      115.35     20.17 o
   3   1  31       74.30       56.90     12.30 o
   4   1  31      491.17      517.35     36.21 o
   5   1  31      185.99      193.67     20.18 o
   6   1  31      271.39      342.35     29.62 o
  -5   2  31       58.09       54.28     16.61 o
  -4   2  31       66.16       40.28     33.02 o
  -3   2  31      630.57      701.38     40.70 o
  -2   2  31       91.29       85.50     14.08 o
  -1   2  31       35.28       61.76     16.86 o
   0   2  31        3.21       11.73     12.30 o
   1   2  31       35.81       34.80     13.27 o
   2   2  31       89.67      108.07     16.76 o
   3   2  31      631.03      673.50     40.96 o
   4   2  31       66.42       47.42     15.53 o
   5   2  31       58.04       61.61     17.19 o
  -5   3  31      455.14      508.78     21.98 o
  -4   3  31        9.50        5.93     26.24 o
  -3   3  31     1172.04     1203.56     59.78 o
  -2   3  31      176.04      190.26     19.61 o
  -1   3  31      351.50      330.60     27.63 o
   0   3  31      343.95      344.92     24.31 o
   1   3  31      351.62      314.72     25.30 o
   2   3  31      178.55      199.04     23.49 o
   3   3  31     1182.39      992.60     48.63 o
   4   3  31        9.36      -20.63     20.63 o
   5   3  31      451.98      484.41     34.61 o
  -5   4  31       29.95       29.22     10.88 o
  -4   4  31       23.64       18.72      9.66 o
  -3   4  31      209.69      241.93     18.14 o
  -2   4  31       72.33       82.23     17.60 o
  -1   4  31      359.63      315.42     33.14 o
   0   4  31      575.32      568.62     30.43 o
   1   4  31      358.30      319.71     24.78 o
   2   4  31       73.06       71.53     27.91 o
   3   4  31      210.64       97.25     40.82 o
   4   4  31       23.66       23.25     13.60 o
   5   4  31       30.57       42.87     13.18 o
  -4   5  31       57.84       55.02      8.76 o
  -3   5  31      269.42      247.40     38.55 o
  -2   5  31        8.23        5.57     13.47 o
  -1   5  31      149.94      130.05     22.32 o
   0   5  31      129.09      111.47     21.37 o
   1   5  31      150.74      150.16     23.13 o
   2   5  31        8.37       22.40     14.07 o
   3   5  31      267.95      203.82     49.14 o
   4   5  31       55.92       66.47     18.61 o
   5   5  31      499.64      530.33     26.64 o
  -4   6  31       16.42       22.64      9.93 o
  -3   6  31       33.74       28.01     14.57 o
  -2   6  31        1.25       10.92     16.04 o
  -1   6  31       94.68       78.10     25.34 o
   0   6  31       59.46       63.77     33.99 o
   1   6  31       96.00       77.63     21.80 o
   2   6  31        1.23        1.10     37.12 o
   3   6  31       32.98       22.79     27.36 o
   4   6  31       16.45       11.08     11.16 o
  -3   7  31      167.01      215.73     23.10 o
  -2   7  31       46.33       38.36     15.28 o
  -1   7  31       17.92       18.54     12.05 o
   0   7  31      534.01      536.46     34.31 o
   1   7  31       17.43       41.52     34.54 o
   2   7  31       47.02       17.02     29.25 o
   3   7  31      165.69      162.96     28.70 o
  -3   8  31      161.90      156.60     14.24 o
  -2   8  31      100.30       98.64     15.39 o
  -1   8  31       30.13       26.27     17.55 o
   0   8  31       78.83       56.74     29.69 o
   1   8  31       30.14       16.18     20.75 o
   2   8  31       99.79       63.40     23.44 o
   3   8  31      165.03      132.43     14.21 o
   0   9  31       36.38        8.19     11.10 o
   1   9  31        0.65       -3.55     11.27 o
   0   0  32       47.26       24.70     16.80 o
   1   0  32       30.01       15.47     25.24 o
   2   0  32        2.07        1.51     12.43 o
   3   0  32      768.25      729.81     30.09 o
   4   0  32       13.15       16.41     17.43 o
   5   0  32      320.88      325.62     25.87 o
  -5   1  32      104.76      114.43     30.86 o
  -4   1  32       93.17       90.19     19.15 o
  -3   1  32      839.22      896.36     45.47 o
  -2   1  32      128.43      149.56     20.27 o
  -1   1  32      989.42      939.01     48.62 o
   0   1  32      730.37      761.65     44.83 o
   1   1  32      984.33      994.56     51.67 o
   2   1  32      128.50      100.96     24.85 o
   3   1  32      836.73      863.94     35.91 o
   4   1  32       95.98       87.94     19.23 o
   5   1  32      104.77      110.95     17.87 o
  -5   2  32       52.48       39.98     34.63 o
  -4   2  32      166.69      135.24     43.99 o
  -3   2  32       92.09       72.63     38.65 o
  -2   2  32       38.30       25.81     11.65 o
  -1   2  32       70.98       70.71      9.52 o
   0   2  32     1128.03     1043.33     37.46 o
   1   2  32       70.77       68.18     14.93 o
   2   2  32       38.71       30.79     12.83 o
   3   2  32       92.69       88.79     14.06 o
   4   2  32      165.69       95.63     74.88 o
   5   2  32       51.90       50.50     16.35 o
  -5   3  32      266.65      265.47     49.26 o
  -4   3  32      200.95      260.77     47.44 o
  -3   3  32      563.34      583.98     35.66 o
  -2   3  32      302.68      290.15     26.58 o
  -1   3  32      865.97      865.19     40.62 o
   0   3  32      921.89      889.67     37.30 o
   1   3  32      863.67      811.77     47.70 o
   2   3  32      303.04      259.02     26.40 o
   3   3  32      561.12      471.17     49.11 o
   4   3  32      204.72      229.12     29.43 o
   5   3  32      263.53      306.51     27.15 o
  -5   4  32       33.79       31.90     10.06 o
  -4   4  32       58.89       62.27     10.04 o
  -3   4  32      104.10      132.01     14.15 o
  -2   4  32        5.16        8.58     11.43 o
  -1   4  32      565.54      508.94     41.80 o
   0   4  32      162.18      184.62     19.73 o
   1   4  32      558.79      525.75     30.23 o
   2   4  32        5.58       13.54     12.93 o
   3   4  32      104.94       93.05     40.55 o
   4   4  32       58.94       61.49     15.58 o
   5   4  32       33.61       37.22     11.57 o
  -4   5  32       38.97       22.91      7.30 o
  -3   5  32        5.88       11.97     11.75 o
  -2   5  32      146.49      167.66     26.11 o
  -1   5  32       83.79       76.01     35.03 o
   0   5  32       24.82       23.04     15.46 o
   1   5  32       83.57      108.08     21.22 o
   2   5  32      145.37      158.62     45.59 o
   3   5  32        6.04       26.88     31.97 o
   4   5  32       39.19       31.99     16.00 o
   5   5  32      141.92      137.66     13.61 o
  -4   6  32       66.66       70.39     13.07 o
  -3   6  32      266.16      264.77     28.41 o
  -2   6  32      541.67      566.62     43.36 o
  -1   6  32      434.56      438.14     32.80 o
   0   6  32      568.94      545.85     38.68 o
   1   6  32      434.67      439.68     34.51 o
   2   6  32      543.39      451.70     67.16 o
   3   6  32      260.30      208.23     40.65 o
   4   6  32       65.18       61.39     14.09 o
  -3   7  32      273.88      293.48     25.60 o
  -2   7  32       22.07       17.25     13.39 o
  -1   7  32      288.32      283.90     24.54 o
   0   7  32       54.22       49.49     14.82 o
   1   7  32      289.36      286.34     55.42 o
   2   7  32       21.49       -3.68     27.09 o
   3   7  32      270.95      247.81     32.89 o
  -2   8  32      244.56      255.98     21.71 o
  -1   8  32       77.86       74.71     11.34 o
   0   8  32       70.36       72.47     25.72 o
   1   8  32       77.49       75.47     25.69 o
   2   8  32      246.13      217.04     29.99 o
   0   9  32      155.71      120.20     18.08 o
   1   9  32      205.09      121.06     17.38 o
   1   0  33      370.32      399.50     24.06 o
   2   0  33      183.23      195.07     22.06 o
   3   0  33        9.35       13.58     18.78 o
   4   0  33       17.93       10.24     17.20 o
   5   0  33      338.88      429.09     38.09 o
  -5   1  33       25.38       27.49     16.50 o
  -4   1  33      456.09      520.83     36.32 o
  -3   1  33       76.87       64.95     17.50 o
  -2   1  33       40.13       50.94     14.89 o
  -1   1  33      407.85      423.84     24.75 o
   0   1  33     1686.21     1669.96     81.10 o
   1   1  33      411.08      417.11     25.38 o
   2   1  33       41.22       22.21      9.56 o
   3   1  33       78.07       62.31     13.66 o
   4   1  33      452.54      513.26     35.11 o
   5   1  33       25.12       30.19     11.32 o
  -5   2  33       12.24        5.17      8.59 o
  -4   2  33        0.19      -18.43     31.11 o
  -3   2  33      114.50      121.30     35.16 o
  -2   2  33      207.53      210.89     20.69 o
  -1   2  33      156.69      151.30     14.65 o
   0   2  33     1653.71     1586.73     46.85 o
   1   2  33      157.52      158.27     20.57 o
   2   2  33      205.45      179.09     21.72 o
   3   2  33      117.64       93.94     14.65 o
   4   2  33        0.19      -18.45     35.31 o
   5   2  33       11.88        6.70     11.70 o
  -5   3  33       98.03       84.21     14.95 o
  -4   3  33       90.78       97.83     16.62 o
  -3   3  33       86.45      124.01     18.89 o
  -2   3  33      155.97      129.42     20.02 o
  -1   3  33      321.26      317.66     24.39 o
   0   3  33      314.75      303.45     23.92 o
   1   3  33      317.88      297.29     25.03 o
   2   3  33      154.89      136.25     22.00 o
   3   3  33       87.00       64.45     17.93 o
   4   3  33       90.56       61.29     16.00 o
   5   3  33       97.27       92.38     17.09 o
  -5   4  33       14.46        4.84      7.53 o
  -4   4  33        1.59       -1.50      6.87 o
  -3   4  33      186.96      192.47     22.56 o
  -2   4  33      826.80      882.23     78.37 o
  -1   4  33      314.91      300.71     26.47 o
   0   4  33      399.60      380.31     27.74 o
   1   4  33      313.62      279.79     25.12 o
   2   4  33      829.01      760.34     79.67 o
   3   4  33      187.89       99.76     43.13 o
   4   4  33        1.72       13.26     25.35 o
   5   4  33       13.69       12.67      9.17 o
  -4   5  33       39.51       47.26      8.41 o
  -3   5  33       22.63       24.23     12.38 o
  -2   5  33      396.47      396.74     38.49 o
  -1   5  33      260.51      275.64     28.37 o
   0   5  33        4.87       -2.38     13.92 o
   1   5  33      260.61      266.28     29.31 o
   2   5  33      396.94      398.86     32.19 o
   3   5  33       24.06       28.87     33.58 o
   4   5  33       39.60       45.66     15.72 o
  -4   6  33       52.27       57.98     11.29 o
  -3   6  33      324.32      325.41     30.27 o
  -2   6  33       99.27       83.84     21.22 o
  -1   6  33      239.70      229.40     26.18 o
   0   6  33      207.85      186.05     34.62 o
   1   6  33      238.47      243.25     27.47 o
   2   6  33       98.11      101.70     44.07 o
   3   6  33      324.90      216.70     43.30 o
   4   6  33       50.17       61.14     13.70 o
  -3   7  33      376.85      403.61     28.39 o
  -2   7  33       17.95       16.06     12.17 o
  -1   7  33       69.10       75.89     14.74 o
   0   7  33      182.48      182.51     21.41 o
   1   7  33       68.60       64.58     40.43 o
   2   7  33       18.61       39.70     29.45 o
   3   7  33      372.48      265.91     33.03 o
  -2   8  33      109.66      101.28     14.32 o
  -1   8  33      123.12      105.95     12.20 o
   0   8  33       87.86      112.86     27.62 o
   1   8  33      125.64       90.21     26.33 o
   2   8  33      111.86      124.37     23.87 o
   0   0  34        0.08      -11.21     16.74 o
   1   0  34       26.87       22.48      9.27 o
   2   0  34      208.04      215.70     34.77 o
   3   0  34      160.73      178.20     25.82 o
   4   0  34       13.25       21.71     14.73 o
   5   0  34        0.18       11.28     17.64 o
  -5   1  34       44.69       51.64     28.09 o
  -4   1  34      363.55      365.89     35.55 o
  -3   1  34       82.04       68.15     29.37 o
  -2   1  34      113.85      110.75     18.82 o
  -1   1  34      241.40      259.15     16.23 o
   0   1  34       40.62       13.81      8.75 o
   1   1  34      239.46      238.75     19.71 o
   2   1  34      115.17      104.85     13.97 o
   3   1  34       85.72       57.15     12.11 o
   4   1  34      364.88      371.69     30.35 o
   5   1  34       43.88       40.67     11.47 o
  -5   2  34       43.70       50.59     10.30 o
  -4   2  34      101.05      112.25     39.63 o
  -3   2  34      298.65      340.72     62.12 o
  -2   2  34      358.47      383.00     26.46 o
  -1   2  34       49.04       37.19     10.43 o
   0   2  34      599.15      568.02     29.52 o
   1   2  34       49.89       61.82     18.41 o
   2   2  34      357.38      307.21     26.53 o
   3   2  34      298.80      309.64     22.49 o
   4   2  34      100.67       78.81     48.30 o
   5   2  34       44.11       40.12     14.01 o
  -5   3  34       22.47       29.11     10.89 o
  -4   3  34       84.62      102.32     17.07 o
  -3   3  34      200.30      216.59     23.16 o
  -2   3  34      576.71      609.07     54.45 o
  -1   3  34      715.20      730.85     36.05 o
   0   3  34      168.41      160.80     18.83 o
   1   3  34      722.99      685.17     40.20 o
   2   3  34      579.56      519.74     43.65 o
   3   3  34      201.76      165.50     33.34 o
   4   3  34       83.61       70.35     17.27 o
   5   3  34       22.11       14.64     10.52 o
  -4   4  34      105.46      118.33     11.43 o
  -3   4  34      456.00      492.96     33.68 o
  -2   4  34       23.07       14.56     11.84 o
  -1   4  34      129.38      144.03     20.61 o
   0   4  34      866.34      854.76     38.44 o
   1   4  34      133.09      151.35     23.60 o
   2   4  34       23.43       13.62     13.47 o
   3   4  34      454.29      347.49     61.44 o
   4   4  34      106.55      104.98     17.44 o
   5   4  34       18.95       20.00      9.12 o
  -4   5  34       35.69       32.22     11.10 o
  -3   5  34      268.03      278.06     37.01 o
  -2   5  34      182.87      180.70     27.85 o
  -1   5  34      120.75      128.51     21.56 o
   0   5  34      495.47      478.47     37.83 o
   1   5  34      121.48      144.28     24.00 o
   2   5  34      185.21      154.12     21.92 o
   3   5  34      265.88      251.34     55.31 o
   4   5  34       36.18       43.85     14.80 o
  -4   6  34      119.93      109.68     13.35 o
  -3   6  34      252.78      306.52     28.69 o
  -2   6  34       91.57       90.92     21.11 o
  -1   6  34      333.03      362.08     30.51 o
   0   6  34      102.67       79.33     22.79 o
   1   6  34      334.95      342.57     31.10 o
   2   6  34       94.85      102.60     43.68 o
   3   6  34      251.55      247.88     43.66 o
   4   6  34      120.75      106.25     16.06 o
  -3   7  34        9.07        7.83     10.17 o
  -2   7  34       26.64       31.22     13.43 o
  -1   7  34       71.46       56.51     14.00 o
   0   7  34       10.40        2.24     10.22 o
   1   7  34       72.90       36.09     29.72 o
   2   7  34       25.67       21.18     26.74 o
   3   7  34        8.56        1.20     14.80 o
  -2   8  34      138.51      115.24     14.52 o
  -1   8  34       43.47       38.29      8.61 o
   0   8  34      100.22       99.50     26.88 o
   1   8  34       44.35       38.87     21.42 o
   2   8  34      134.49      115.86     22.87 o
   1   0  35      118.19      101.75     16.04 o
   2   0  35      715.67      733.64     41.41 o
   3   0  35        3.31       16.75     14.00 o
   4   0  35      696.36      774.46     42.35 o
   5   0  35      631.16      795.72     59.65 o
  -5   1  35        5.53       -1.29     14.62 o
  -4   1  35       62.89       56.42     17.21 o
  -3   1  35       18.21       24.61     15.03 o
  -2   1  35        0.04      -22.73     22.77 o
  -1   1  35       55.25       44.35     13.82 o
   0   1  35        8.26        8.48      7.55 o
   1   1  35       54.10       35.31     11.26 o
   2   1  35        0.10        8.66      9.68 o
   3   1  35       18.16       28.67     10.94 o
   4   1  35       61.94       68.82     17.17 o
   5   1  35        5.67       37.06     13.75 o
  -5   2  35       79.55       69.72     13.44 o
  -4   2  35       18.39        8.49     28.43 o
  -3   2  35      698.06      803.46     88.16 o
  -2   2  35      371.72      373.87     26.13 o
  -1   2  35      290.73      293.54     20.36 o
   0   2  35     2383.92     2459.27     60.02 o
   1   2  35      291.01      253.01     30.89 o
   2   2  35      367.21      363.33     29.14 o
   3   2  35      702.34      644.46     30.52 o
   4   2  35       19.63        9.92     12.92 o
   5   2  35       79.42       70.49     15.66 o
  -5   3  35      114.49      119.76     14.36 o
  -4   3  35       32.21       38.67     13.40 o
  -3   3  35      145.15      143.49     20.14 o
  -2   3  35       39.99       31.35     32.00 o
  -1   3  35      356.62      363.63     30.70 o
   0   3  35      107.69      103.24     16.68 o
   1   3  35      357.06      324.75     29.30 o
   2   3  35       39.74       31.96     17.47 o
   3   3  35      144.99      132.23     15.80 o
   4   3  35       32.42       29.18     13.94 o
   5   3  35      115.70       88.20     15.74 o
  -4   4  35        7.72        2.75      6.53 o
  -3   4  35      116.74      152.57     20.09 o
  -2   4  35       70.38       83.77     20.94 o
  -1   4  35      243.52      225.25     25.10 o
   0   4  35      227.23      231.09     27.66 o
   1   4  35      243.85      223.20     42.58 o
   2   4  35       70.27       56.22     17.70 o
   3   4  35      114.58      105.43     44.27 o
   4   4  35        7.42        5.57     12.18 o
   5   4  35      108.16      115.75     14.46 o
  -4   5  35       49.82       56.08     12.52 o
  -3   5  35      210.26      217.45     21.60 o
  -2   5  35      361.83      423.83     39.39 o
  -1   5  35      229.09      246.40     27.86 o
   0   5  35      173.21      136.37     27.93 o
   1   5  35      233.45      211.01     27.31 o
   2   5  35      366.56      336.51     30.38 o
   3   5  35      210.61      233.52     49.96 o
   4   5  35       49.55       57.64     15.35 o
  -3   6  35       18.97       18.32     13.15 o
  -2   6  35       51.03       60.20     18.74 o
  -1   6  35       38.11       26.57     14.75 o
   0   6  35      877.44      938.83     48.95 o
   1   6  35       36.80       18.39     14.39 o
   2   6  35       52.88       59.02     38.66 o
   3   6  35       18.31       23.40     23.72 o
   4   6  35       17.62       11.55      9.77 o
  -3   7  35       47.24       44.86     11.29 o
  -2   7  35       41.11       35.57     13.72 o
  -1   7  35      166.14      138.78     17.68 o
   0   7  35       11.79       12.35     17.17 o
   1   7  35      166.90      187.54     44.75 o
   2   7  35       41.40       55.85     27.34 o
   3   7  35       46.71       62.42     10.90 o
  -2   8  35       24.26       30.77      8.77 o
  -1   8  35      133.03      123.38     15.19 o
   0   8  35      107.67       85.48     23.84 o
   1   8  35      131.16      127.64     27.19 o
   2   8  35       24.26       31.19     15.18 o
   0   0  36      403.90      418.40     29.07 o
   1   0  36        3.61       12.97      8.82 o
   2   0  36       61.63       58.56     16.99 o
   3   0  36      154.56      147.20     21.71 o
   4   0  36      136.86      157.92     51.22 o
   5   0  36        1.79      -19.44     19.44 o
  -5   1  36        1.61      -14.05     14.05 o
  -4   1  36       77.26       82.47     17.99 o
  -3   1  36      673.06      701.78     40.90 o
  -2   1  36      100.79      117.50     20.21 o
  -1   1  36      262.77      209.73     17.57 o
   0   1  36     2389.59     2425.51     47.52 o
   1   1  36      262.98      243.36     21.24 o
   2   1  36       99.39      108.56     20.66 o
   3   1  36      668.83      626.95     33.58 o
   4   1  36       77.30       69.92     15.86 o
   5   1  36        1.72       -0.92      9.77 o
  -5   2  36       75.11       83.57     11.11 o
  -4   2  36       69.83       84.05     40.06 o
  -3   2  36      177.03      210.93     54.97 o
  -2   2  36      346.94      353.57     30.44 o
  -1   2  36     1430.32     1453.31     42.82 o
   0   2  36        0.42       12.16     10.41 o
   1   2  36     1433.89     1477.44     57.70 o
   2   2  36      344.08      291.52     31.45 o
   3   2  36      172.26      156.93     16.94 o
   4   2  36       69.77       86.44     17.42 o
   5   2  36       74.11       77.40     15.25 o
  -5   3  36       15.99        8.39      7.46 o
  -4   3  36        2.70       -5.27     10.28 o
  -3   3  36      179.08      179.21     21.59 o
  -2   3  36      534.40      578.81     37.37 o
  -1   3  36      115.43      145.45     32.58 o
   0   3  36     3112.21     3175.41     73.79 o
   1   3  36      113.47       66.38     22.48 o
   2   3  36      536.67      473.80     65.07 o
   3   3  36      176.17      153.54     21.57 o
   4   3  36        2.54       -2.58     11.98 o
   5   3  36       15.84       10.72      8.92 o
  -4   4  36      302.61      309.77     31.71 o
  -3   4  36      302.99      344.01     27.73 o
  -2   4  36      593.33      620.93     37.92 o
  -1   4  36       95.16       87.11     32.12 o
   0   4  36      863.22      832.88     48.13 o
   1   4  36       98.37       93.82     21.24 o
   2   4  36      598.70      536.75     69.21 o
   3   4  36      308.05      273.13     26.24 o
   4   4  36      302.31      279.84     31.96 o
   5   4  36        2.01       -5.51      6.94 o
  -4   5  36       46.65       46.00     11.65 o
  -3   5  36      438.42      492.75     43.01 o
  -2   5  36      287.10      304.84     33.94 o
  -1   5  36       29.72       21.50     14.35 o
   0   5  36     1223.62     1281.45     59.63 o
   1   5  36       29.17       -7.80     31.19 o
   2   5  36      287.04      253.53     27.12 o
   3   5  36      442.36      424.35     61.73 o
   4   5  36       46.62       41.11     14.24 o
  -3   6  36       22.66       24.90     12.95 o
  -2   6  36      132.78      109.16     20.98 o
  -1   6  36      268.10      249.55     25.44 o
   0   6  36        0.04       -3.94     14.61 o
   1   6  36      270.98      268.93     28.32 o
   2   6  36      132.93      144.52     49.51 o
   3   6  36       23.45       13.01     25.77 o
   4   6  36      168.32      205.77     17.49 o
  -3   7  36       12.81        9.37      8.63 o
  -2   7  36       51.94       56.54     13.91 o
  -1   7  36        2.82       -2.61     26.04 o
   0   7  36        1.12        2.63     13.18 o
   1   7  36        2.75       11.25     28.81 o
   2   7  36       54.46       66.52     29.09 o
   3   7  36       13.52       19.43      7.79 o
  -1   8  36       35.36       35.38      9.16 o
   0   8  36        0.13        0.00     16.48 o
   1   8  36       35.06       25.74     18.00 o
   2   8  36       29.81       29.03     13.62 o
   1   0  37        5.97       -0.92      8.11 o
   2   0  37      156.60      163.65     26.73 o
   3   0  37       33.06       47.31     15.44 o
   4   0  37       19.33       28.14     14.05 o
   5   0  37       31.01       53.52     21.64 o
  -5   1  37       51.96       61.51     14.84 o
  -4   1  37       41.43       68.36     37.77 o
  -3   1  37       79.69       70.10     17.44 o
  -2   1  37        5.41       16.89     15.84 o
  -1   1  37      110.96      100.26     13.91 o
   0   1  37       42.58       37.40      9.26 o
   1   1  37      111.07      119.37     20.30 o
   2   1  37        5.47       -2.77     14.48 o
   3   1  37       81.26       73.83     13.74 o
   4   1  37       41.28       55.70     16.26 o
   5   1  37       52.52       83.07     16.28 o
  -5   2  37      223.89      246.62     37.85 o
  -4   2  37        8.21        6.85     28.08 o
  -3   2  37      140.02      164.72     52.33 o
  -2   2  37      214.09      214.24     25.22 o
  -1   2  37      887.31      893.84     34.45 o
   0   2  37       75.85       97.69     20.85 o
   1   2  37      885.23      865.50     55.23 o
   2   2  37      213.80      226.76     28.50 o
   3   2  37      142.47      127.61     15.75 o
   4   2  37        8.31        5.48     12.92 o
   5   2  37      222.94      236.54     21.02 o
  -4   3  37      167.13      193.22     18.79 o
  -3   3  37      377.06      408.48     30.48 o
  -2   3  37       68.02       75.93     44.24 o
  -1   3  37       91.77       77.99     18.22 o
   0   3  37      546.60      582.05     33.72 o
   1   3  37       87.91       86.82     20.97 o
   2   3  37       68.09       58.72     16.32 o
   3   3  37      373.04      361.71     27.99 o
   4   3  37      169.82      159.74     30.25 o
   5   3  37        8.59        7.59      9.00 o
  -4   4  37      231.57      306.31     39.81 o
  -3   4  37       43.54       30.02     13.88 o
  -2   4  37      495.28      573.48     36.74 o
  -1   4  37      670.59      662.21     39.99 o
   0   4  37       25.66       37.91     32.59 o
   1   4  37      673.80      664.68     69.12 o
   2   4  37      500.24      436.73     35.81 o
   3   4  37       41.59       42.45     10.49 o
   4   4  37      229.14      232.51     24.90 o
  -4   5  37      123.85      118.60     13.83 o
  -3   5  37       23.28       30.94     11.72 o
  -2   5  37       49.36       69.85     20.50 o
  -1   5  37       19.50       13.36     15.03 o
   0   5  37      468.19      521.85     39.90 o
   1   5  37       19.29       24.76     16.05 o
   2   5  37       49.77       30.41     26.45 o
   3   5  37       23.76       15.15     32.67 o
   4   5  37      121.22      121.26     17.32 o
  -3   6  37       74.76       86.34     16.57 o
  -2   6  37       34.25       35.62     16.49 o
  -1   6  37      237.33      247.73     24.73 o
   0   6  37       29.22       24.42     13.99 o
   1   6  37      238.29      193.28     23.92 o
   2   6  37       33.77       36.87     36.31 o
   3   6  37       75.31       82.50     26.14 o
  -3   7  37       15.34       20.27      8.34 o
  -2   7  37       49.87       47.23     12.94 o
  -1   7  37       14.58        3.14     10.77 o
   0   7  37       75.21       65.52     17.75 o
   1   7  37       14.50       32.77     30.54 o
   2   7  37       49.28       47.03     26.16 o
   3   7  37       15.62       22.44      8.90 o
  -1   8  37      116.59      103.53     12.14 o
   0   8  37       77.55       96.14     21.07 o
   1   8  37      118.23       90.46     21.49 o
   0   0  38     1649.64     1561.11     56.48 o
   1   0  38      238.74      231.35     18.97 o
   2   0  38       10.85       16.56     16.45 o
   3   0  38      227.31      255.02     26.05 o
   4   0  38        0.01       18.03     13.64 o
   5   0  38      323.39      341.25     36.70 o
  -5   1  38      114.72      101.31     10.56 o
  -4   1  38      135.13      180.62     46.17 o
  -3   1  38      278.20      324.26     28.17 o
  -2   1  38      194.87      224.34     29.37 o
  -1   1  38      641.76      639.70     29.39 o
   0   1  38       81.95       73.45     11.18 o
   1   1  38      643.61      636.71     39.41 o
   2   1  38      194.71      219.93     29.80 o
   3   1  38      280.14      279.46     21.47 o
   4   1  38      132.51      140.08     33.91 o
  -5   2  38       14.80       15.46      9.60 o
  -4   2  38       46.13       73.11     35.34 o
  -3   2  38      558.13      730.46     85.00 o
  -2   2  38      393.31      414.27     32.86 o
  -1   2  38      274.66      252.45     21.93 o
   0   2  38      135.43      122.88     16.52 o
   1   2  38      275.29      273.71     34.44 o
   2   2  38      392.65      352.58     23.44 o
   3   2  38      560.80      521.17     27.30 o
   4   2  38       46.17       37.05     13.66 o
   5   2  38       14.64        5.25      9.16 o
  -4   3  38       56.51       61.65     26.00 o
  -3   3  38      166.80      180.19     21.62 o
  -2   3  38      357.26      389.53     34.09 o
  -1   3  38      319.42      331.37     31.01 o
   0   3  38      638.72      700.28     43.90 o
   1   3  38      316.26      324.62     32.04 o
   2   3  38      356.59      341.24     28.06 o
   3   3  38      166.21      146.97     16.88 o
   4   3  38       57.26       57.57     24.12 o
   5   3  38       11.51       27.11      9.72 o
  -4   4  38       48.47       75.36     24.40 o
  -3   4  38      216.22      250.40     23.50 o
  -2   4  38       80.86      112.23     19.58 o
  -1   4  38      178.19      169.14     21.97 o
   0   4  38       13.55       26.57     16.39 o
   1   4  38      177.87      153.52     45.51 o
   2   4  38       80.38       99.57     21.06 o
   3   4  38      216.18      193.87     16.87 o
   4   4  38       48.10       57.66     13.44 o
  -3   5  38      156.17      173.61     17.98 o
  -2   5  38       53.91       61.80     19.22 o
  -1   5  38       43.99       54.90     19.44 o
   0   5  38       51.11       81.61     20.18 o
   1   5  38       42.59       46.86     21.82 o
   2   5  38       53.87       65.13     16.45 o
   3   5  38      155.82      153.02     20.39 o
   4   5  38      119.65      148.86     17.68 o
  -3   6  38      124.99      164.98     20.21 o
  -2   6  38       98.50      110.02     21.21 o
  -1   6  38      126.89      130.26     23.35 o
   0   6  38       43.79       25.14     15.01 o
   1   6  38      127.73      126.59     20.58 o
   2   6  38       99.51       80.86     37.22 o
   3   6  38      123.31      139.55     16.36 o
  -2   7  38       84.27      112.63     17.37 o
  -1   7  38        8.33        5.33      9.20 o
   0   7  38        2.62       -6.89      8.98 o
   1   7  38        8.36       22.10     26.59 o
   2   7  38       86.70       64.69     24.23 o
   0   8  38      124.82      116.32     19.54 o
   1   8  38       64.81       63.73     15.87 o
   1   0  39        5.79       14.15     10.00 o
   2   0  39       88.31       61.40     19.70 o
   3   0  39      405.43      413.26     49.64 o
   4   0  39        1.69       15.26     11.97 o
   5   0  39       55.08       81.05     15.16 o
  -5   1  39       96.81       89.66     10.17 o
  -4   1  39       78.43       90.88     37.31 o
  -3   1  39       26.11       54.68     44.60 o
  -2   1  39       15.58        0.89     15.11 o
  -1   1  39      336.23      368.01     23.15 o
   0   1  39      146.19      155.31     16.37 o
   1   1  39      335.14      344.15     30.42 o
   2   1  39       15.61       23.02     18.98 o
   3   1  39       26.13       28.13     11.26 o
   4   1  39       79.68       78.08     35.67 o
  -4   2  39       25.55       29.29     29.79 o
  -3   2  39      141.39      192.28     50.83 o
  -2   2  39       83.17      106.46     19.71 o
  -1   2  39     1669.58     1691.91     52.40 o
   0   2  39       98.82       88.31     14.48 o
   1   2  39     1663.00     1546.18     74.65 o
   2   2  39       82.26       77.41     20.23 o
   3   2  39      139.47      155.91     16.28 o
   4   2  39       25.81       14.39     21.42 o
   5   2  39        0.62       11.72      8.52 o
  -4   3  39       19.32       -2.48     25.41 o
  -3   3  39       10.28       16.98     13.37 o
  -2   3  39       21.02       22.77     13.41 o
  -1   3  39      143.68      157.71     22.86 o
   0   3  39      503.59      500.27     37.81 o
   1   3  39      141.99      140.14     23.81 o
   2   3  39       20.38       11.34     14.46 o
   3   3  39        8.95       11.32      9.26 o
   4   3  39       19.60       16.14     11.11 o
  -4   4  39       70.84       59.06     21.63 o
  -3   4  39      253.30      290.53     24.95 o
  -2   4  39      163.36      184.23     23.08 o
  -1   4  39      693.63      755.18     42.88 o
   0   4  39      423.09      443.63     37.44 o
   1   4  39      692.07      772.20     83.01 o
   2   4  39      159.94      135.42     27.35 o
   3   4  39      253.51      221.08     17.21 o
   4   4  39       69.80       54.77     15.61 o
  -3   5  39        3.22        4.96      8.80 o
  -2   5  39      228.64      245.49     30.64 o
  -1   5  39      359.62      399.32     39.29 o
   0   5  39       31.95       36.55     16.61 o
   1   5  39      364.03      390.60     35.01 o
   2   5  39      226.36      200.24     24.01 o
   3   5  39        3.28       10.87     11.46 o
   4   5  39        9.09        7.69      8.17 o
  -3   6  39        7.43       12.87      9.97 o
  -2   6  39       88.27       74.34     18.60 o
  -1   6  39       34.82       53.98     18.39 o
   0   6  39      193.57      187.75     23.53 o
   1   6  39       32.64       14.54     27.83 o
   2   6  39       89.86       84.88     35.44 o
   3   6  39        7.39       13.59      8.66 o
  -2   7  39       50.91       41.04     11.82 o
  -1   7  39      235.17      248.84     24.02 o
   0   7  39       87.89       97.93     14.45 o
   1   7  39      236.42      239.91     40.04 o
   2   7  39       50.29       53.49     22.35 o
   0   0  40      297.55      297.65     40.58 o
   1   0  40      145.94      136.99     19.66 o
   2   0  40      377.39      348.41     60.80 o
   3   0  40       22.85       17.44     22.61 o
   4   0  40      121.48      145.66     18.86 o
   5   0  40       91.59      105.41     20.46 o
  -4   1  40      354.05      473.00     64.53 o
  -3   1  40       56.96       59.22     43.47 o
  -2   1  40     1189.90     1258.35    100.13 o
  -1   1  40       44.48       45.00     12.15 o
   0   1  40      770.66      823.82     30.00 o
   1   1  40       44.44       33.13     19.29 o
   2   1  40     1182.29     1153.72    110.05 o
   3   1  40       55.50       54.38     15.72 o
   4   1  40      352.92      368.57     46.03 o
  -4   2  40       87.62      127.14     15.40 o
  -3   2  40       83.64      163.68     51.26 o
  -2   2  40      129.77      141.18     20.98 o
  -1   2  40      284.56      308.08     22.58 o
   0   2  40     1535.68     1548.72     72.70 o
   1   2  40      287.12      307.19     36.41 o
   2   2  40      127.58      131.99     24.14 o
   3   2  40       86.10       75.28     12.38 o
   4   2  40       87.38       89.15     15.96 o
  -4   3  40       38.70       59.83     27.35 o
  -3   3  40       66.05       85.28     16.72 o
  -2   3  40       29.76       43.44     21.01 o
  -1   3  40      267.29      256.98     27.50 o
   0   3  40      878.46      819.43     53.37 o
   1   3  40      274.35      269.89     36.72 o
   2   3  40       28.53       28.15     13.87 o
   3   3  40       66.07       36.44     10.74 o
   4   3  40       36.82       37.79     12.16 o
  -4   4  40      145.49      187.18     28.90 o
  -3   4  40       51.67       58.04     13.57 o
  -2   4  40       81.84       79.46     16.76 o
  -1   4  40      176.58      164.56     22.42 o
   0   4  40      101.52      121.84     22.99 o
   1   4  40      177.17      153.86     25.45 o
   2   4  40       84.13       75.88     18.97 o
   3   4  40       51.55       44.17      9.92 o
   4   4  40      145.88      143.45     41.79 o
  -3   5  40      110.24      139.69     15.53 o
  -2   5  40       19.53       14.40     15.24 o
  -1   5  40       40.26       16.09     16.95 o
   0   5  40       33.21       25.71     17.32 o
   1   5  40       39.72       54.01     17.57 o
   2   5  40       18.83        5.28     11.36 o
   3   5  40      110.60      123.19     17.40 o
   4   5  40      112.82      126.22     14.01 o
  -3   6  40       29.45       27.47     10.08 o
  -2   6  40       85.45      110.21     20.13 o
  -1   6  40      140.15      154.55     23.61 o
   0   6  40      256.37      250.39     26.06 o
   1   6  40      139.59      117.61     26.28 o
   2   6  40       88.02       98.96     36.59 o
   3   6  40       29.29       14.13     16.15 o
  -2   7  40        3.67        0.97      7.78 o
  -1   7  40        0.39       -0.12      9.00 o
   0   7  40      272.40      269.38     20.42 o
   1   7  40        0.37        6.29     21.20 o
   2   7  40        3.65       -1.03      7.31 o
   1   0  41      105.81      148.62     17.40 o
   2   0  41      108.13      139.80     25.84 o
   3   0  41       18.61       -1.17     42.06 o
   4   0  41      165.28      247.19     46.95 o
  -4   1  41       56.14       75.77     39.60 o
  -3   1  41       49.84       42.61     42.43 o
  -2   1  41       19.76       29.73     16.74 o
  -1   1  41      477.75      463.89     28.67 o
   0   1  41       12.90       16.17     10.55 o
   1   1  41      484.67      508.40     45.10 o
   2   1  41       19.66       14.15     19.80 o
   3   1  41       50.81       35.45     13.29 o
   4   1  41       54.63       74.47     15.10 o
   5   1  41      100.69      119.25     22.59 o
  -4   2  41      199.72      299.15     49.18 o
  -3   2  41      189.53      313.71     61.47 o
  -2   2  41       40.30       41.58     15.09 o
  -1   2  41      608.05      719.74     43.85 o
   0   2  41      851.28      876.06     48.04 o
   1   2  41      607.79      663.98     50.02 o
   2   2  41       40.42       37.68     19.46 o
   3   2  41      187.47      170.87     16.16 o
   4   2  41      199.99      198.49     40.18 o
  -4   3  41       15.54        6.70     21.71 o
  -3   3  41       70.68       61.26     14.17 o
  -2   3  41      139.10      123.41     20.78 o
  -1   3  41       41.24       39.68     14.83 o
   0   3  41      569.39      621.54     42.61 o
   1   3  41       40.99       38.63     17.85 o
   2   3  41      140.07      132.55     15.09 o
   3   3  41       68.72       51.16     11.08 o
   4   3  41       15.68       14.99      9.77 o
  -4   4  41        8.69        4.56     15.05 o
  -3   4  41       26.35       34.90     12.15 o
  -2   4  41       64.71       63.78     16.30 o
  -1   4  41      202.83      210.63     24.84 o
   0   4  41      843.99      919.68     51.58 o
   1   4  41      205.21      209.84     30.98 o
   2   4  41       64.50       38.71     15.93 o
   3   4  41       25.69       28.67     13.15 o
   4   4  41        8.21       -8.08      8.08 o
  -3   5  41       51.51       44.11     10.64 o
  -2   5  41       39.40       60.90     18.49 o
  -1   5  41      240.53      275.62     32.90 o
   0   5  41      466.76      530.59     39.22 o
   1   5  41      241.53      255.33     38.60 o
   2   5  41       38.11       26.08     11.85 o
   3   5  41       52.00       35.79     12.55 o
  -3   6  41       64.19       76.48     12.18 o
  -2   6  41       82.84      101.08     18.30 o
  -1   6  41       81.18       80.14     18.65 o
   0   6  41       19.22       20.28     13.00 o
   1   6  41       80.28       79.80     23.23 o
   2   6  41       82.00       63.17     31.98 o
   3   6  41       64.54       49.60      9.42 o
  -2   7  41       31.96       28.13      8.99 o
  -1   7  41      128.55      102.06     15.65 o
   0   7  41       39.36       30.55      9.01 o
   1   7  41      130.90      122.00     29.39 o
   2   7  41       32.38        2.51     15.07 o
   0   0  42      933.94     1039.18     59.12 o
   1   0  42       92.75       86.85     15.24 o
   2   0  42      107.61       89.19     22.64 o
   3   0  42        2.25       -7.25     39.06 o
   4   0  42        0.55      -15.58     25.77 o
  -4   1  42      334.71      465.26     60.77 o
  -3   1  42      100.47       95.74     49.39 o
  -2   1  42      645.69      749.60     98.54 o
  -1   1  42     1019.03     1074.72     42.65 o
   0   1  42      985.22      998.10     41.10 o
   1   1  42     1019.55     1037.17     62.26 o
   2   1  42      649.96      712.40     85.05 o
   3   1  42      100.95       86.48     15.87 o
   4   1  42      334.32      374.42     29.03 o
  -4   2  42      273.32      389.13     53.06 o
  -3   2  42      238.72      302.27     63.29 o
  -2   2  42       30.46       33.91     15.31 o
  -1   2  42      186.61      250.12     45.93 o
   0   2  42      239.68      203.80     26.94 o
   1   2  42      189.85      240.41     32.98 o
   2   2  42       30.03       34.48     17.28 o
   3   2  42      238.48      249.55     35.98 o
   4   2  42      272.96      277.32     53.37 o
  -4   3  42      184.01      249.57     37.21 o
  -3   3  42       12.30        1.79      9.84 o
  -2   3  42       14.08        9.79     11.23 o
  -1   3  42      224.29      252.60     27.53 o
   0   3  42       89.98       98.81     21.43 o
   1   3  42      223.47      234.33     32.69 o
   2   3  42       13.55       -1.37     12.92 o
   3   3  42       12.44       17.86     11.53 o
   4   3  42      185.19      190.78     64.81 o
  -4   4  42      112.24       92.19     19.97 o
  -3   4  42       14.20        0.14     12.12 o
  -2   4  42      399.44      474.07     32.56 o
  -1   4  42       97.81      100.73     18.91 o
   0   4  42       21.56       30.80     22.42 o
   1   4  42       95.74       89.69     22.01 o
   2   4  42      402.97      434.36     25.96 o
   3   4  42       13.93       10.49     18.09 o
   4   4  42      112.68      129.85     14.94 o
  -3   5  42       22.67       12.07      8.83 o
  -2   5  42       86.74       93.17     20.56 o
  -1   5  42      188.72      182.87     27.72 o
   0   5  42       16.96        8.69     14.02 o
   1   5  42      186.40      211.11     25.89 o
   2   5  42       88.48       89.54     23.22 o
   3   5  42       22.15       12.15     12.67 o
  -2   6  42       51.51       39.66     12.69 o
  -1   6  42       63.36       84.77     18.09 o
   0   6  42      281.05      285.18     25.27 o
   1   6  42       64.50       68.43     15.06 o
   2   6  42       51.59       38.02     10.89 o
  -1   7  42       17.11        8.09      8.09 o
   0   7  42       31.54       41.24     10.83 o
   1   7  42       17.38       17.53     19.19 o
   2   7  42       53.53       24.19     14.99 o
   1   0  43      215.00      251.72     21.89 o
   2   0  43       84.35       97.96     28.02 o
   3   0  43       98.29      116.19     48.40 o
   4   0  43        2.87       11.42     26.84 o
  -4   1  43      353.61      546.62     62.14 o
  -3   1  43       74.53      123.10     50.75 o
  -2   1  43       96.72       88.30     49.37 o
  -1   1  43      769.76      848.31     38.22 o
   0   1  43       12.02        7.38      9.98 o
   1   1  43      769.20      821.82     55.80 o
   2   1  43       96.65      110.43     23.56 o
   3   1  43       73.69       66.24     43.41 o
   4   1  43      351.80      417.10     55.04 o
  -4   2  43      111.71      141.79     34.20 o
  -3   2  43      124.58      150.13     47.36 o
  -2   2  43      100.98      140.86     21.48 o
  -1   2  43      415.11      459.49     36.41 o
   0   2  43        6.31       21.10     27.51 o
   1   2  43      412.19      412.85     41.37 o
   2   2  43       97.70      126.46     25.51 o
   3   2  43      123.52      128.36     16.13 o
   4   2  43      111.36       97.54     13.74 o
  -4   3  43       70.88       71.45     24.00 o
  -3   3  43       66.29       35.97     30.00 o
  -2   3  43        4.57        4.23     14.91 o
  -1   3  43      137.95      131.85     21.89 o
   0   3  43        2.72      -13.07     13.07 o
   1   3  43      139.67      126.48     23.18 o
   2   3  43        5.07       11.41     12.24 o
   3   3  43       63.96       54.51     13.22 o
   4   3  43       69.42       70.28     11.40 o
  -3   4  43       42.60       35.15     24.06 o
  -2   4  43      254.98      280.69     36.33 o
  -1   4  43       74.21       77.92     18.06 o
   0   4  43      151.44      127.18     23.02 o
   1   4  43       73.77       63.78     18.53 o
   2   4  43      252.25      232.07     18.12 o
   3   4  43       42.57       38.91     11.90 o
  -3   5  43       33.17       45.87     11.07 o
  -2   5  43      209.39      287.59     29.50 o
  -1   5  43       36.69       42.07     17.44 o
   0   5  43       44.34       46.64     19.98 o
   1   5  43       38.39       56.11     16.86 o
   2   5  43      213.30      246.89     16.45 o
   3   5  43       32.28       48.11     10.10 o
  -2   6  43      115.56      143.00     19.08 o
  -1   6  43       78.99       79.35     17.65 o
   0   6  43        0.12       -3.28      9.53 o
   1   6  43       78.69       76.14     15.33 o
   2   6  43      114.52      109.91     12.39 o
  -1   7  43       53.47       43.14     10.29 o
   0   7  43       25.30       16.86      6.38 o
   1   7  43       52.73       58.92     19.04 o
   0   0  44      665.89      809.28     52.25 o
   1   0  44       22.52       25.13     10.76 o
   2   0  44       36.27       25.03     40.29 o
   3   0  44        9.15       35.74     40.24 o
   4   0  44       62.88       77.17     31.49 o
  -4   1  44       77.31      105.20     34.58 o
  -3   1  44       63.16      109.77     47.88 o
  -2   1  44        5.10       45.82     47.17 o
  -1   1  44      356.08      404.62     27.40 o
   0   1  44       78.72       86.77     15.17 o
   1   1  44      355.17      377.40     38.68 o
   2   1  44        5.18       13.48     15.51 o
   3   1  44       62.47       15.96     34.96 o
   4   1  44       77.02       80.05     28.54 o
  -4   2  44       67.30      117.95     30.95 o
  -3   2  44      331.02      452.99     66.22 o
  -2   2  44       78.82       72.48     17.39 o
  -1   2  44      244.39      226.10     27.39 o
   0   2  44        8.08      -10.75     22.30 o
   1   2  44      239.62      282.50     35.17 o
   2   2  44       78.59       63.13     20.16 o
   3   2  44      329.22      313.19     69.39 o
   4   2  44       67.30       72.83     31.20 o
  -4   3  44      143.32      186.36     29.53 o
  -3   3  44       68.02       54.54     31.31 o
  -2   3  44       95.83       88.11     26.26 o
  -1   3  44        3.24       -1.44     13.59 o
   0   3  44       69.78       80.34     18.44 o
   1   3  44        3.20       16.80     15.24 o
   2   3  44       95.98       96.97     17.81 o
   3   3  44       69.02       69.53     13.81 o
   4   3  44      143.58      124.38     27.90 o
  -3   4  44       43.98       47.98     10.68 o
  -2   4  44      164.03      185.80     21.31 o
  -1   4  44      141.54      110.71     34.73 o
   0   4  44       42.19       38.72     17.78 o
   1   4  44      138.89      150.11     24.19 o
   2   4  44      165.18      202.97     24.08 o
   3   4  44       44.27       35.22     22.71 o
  -3   5  44       48.22       57.59     11.19 o
  -2   5  44       86.61      104.43     19.08 o
  -1   5  44      121.62      122.25     21.94 o
   0   5  44       56.21       51.78     31.67 o
   1   5  44      121.50      123.57     20.35 o
   2   5  44       84.71       78.17     29.02 o
   3   5  44       47.79       45.65     25.11 o
  -2   6  44       78.75       81.15     14.55 o
  -1   6  44      126.02      134.44     19.91 o
   0   6  44       44.00       35.18     11.81 o
   1   6  44      127.89      127.65     15.89 o
   2   6  44       79.56       96.28     28.08 o
   1   0  45       74.48       60.53     13.14 o
   2   0  45      149.02      136.96     24.40 o
   3   0  45       20.95        4.72     35.00 o
   4   0  45        2.37       14.77     25.12 o
  -4   1  45       32.93       60.97     26.26 o
  -3   1  45       26.02       46.79     39.23 o
  -2   1  45       63.67       99.41     50.50 o
  -1   1  45      178.16      176.09     18.31 o
   0   1  45       59.14       59.30     13.71 o
   1   1  45      176.96      191.27     30.00 o
   2   1  45       62.50       92.24     20.82 o
   3   1  45       26.07       16.02     32.10 o
   4   1  45       33.97       21.70     18.55 o
  -4   2  45       18.14       45.43     22.38 o
  -3   2  45       52.10       95.86     40.02 o
  -2   2  45        9.41        7.44     12.07 o
  -1   2  45      180.68      174.65     24.72 o
   0   2  45      481.95      515.93     98.64 o
   1   2  45      182.74      169.89     25.11 o
   2   2  45        9.85       13.87     13.68 o
   3   2  45       52.47       71.75     28.10 o
   4   2  45       17.49       12.76     21.99 o
  -4   3  45      175.32      186.15     25.96 o
  -3   3  45        3.40       28.99     26.65 o
  -2   3  45        1.96        5.36     12.03 o
  -1   3  45       99.17      111.71     20.50 o
   0   3  45      268.69      248.97     36.72 o
   1   3  45       99.99       78.52     20.15 o
   2   3  45        1.72       -2.23     14.95 o
   3   3  45        3.23        1.65     16.95 o
  -3   4  45       32.83       47.78     15.45 o
  -2   4  45      153.40      187.78     37.55 o
  -1   4  45       59.32       52.97     28.71 o
   0   4  45       13.33       18.95     14.49 o
   1   4  45       58.24       55.26     17.93 o
   2   4  45      152.53      142.23     23.39 o
   3   4  45       31.79       29.94      8.97 o
  -2   5  45       14.86       17.73     12.26 o
  -1   5  45       21.92        7.61     13.01 o
   0   5  45        6.33        7.40     12.32 o
   1   5  45       21.96       20.77     12.35 o
   2   5  45       14.27        4.42      7.90 o
   3   5  45        1.38       21.24     19.72 o
  -2   6  45      161.35      188.90     18.15 o
  -1   6  45      323.64      353.74     28.30 o
   0   6  45      363.52      418.19     37.85 o
   1   6  45      324.86      363.78     22.55 o
   2   6  45      158.78      126.65     26.29 o
   0   0  46      378.13      434.17     39.69 o
   1   0  46        2.59       -3.91     14.85 o
   2   0  46      112.34      134.34     23.68 o
   3   0  46       11.29       50.80     34.95 o
   4   0  46        8.55      -12.24     16.26 o
  -4   1  46        8.51        9.50     20.34 o
  -3   1  46       36.53       85.77     40.51 o
  -2   1  46      184.93      183.75     55.61 o
  -1   1  46      180.01      189.56     18.56 o
   0   1  46       25.02       38.74     16.43 o
   1   1  46      178.20      159.70     27.59 o
   2   1  46      182.67      155.16     24.92 o
   3   1  46       36.22       58.56     36.98 o
   4   1  46        7.73      -20.92     20.92 o
  -4   2  46      213.34      317.77     36.39 o
  -3   2  46       85.72       63.84     32.60 o
  -2   2  46      213.86      250.14     25.11 o
  -1   2  46      188.58      210.80     26.12 o
   0   2  46        2.66        9.23     14.25 o
   1   2  46      186.38      202.14     30.10 o
   2   2  46      214.30      206.86     23.75 o
   3   2  46       83.89      119.20     34.48 o
   4   2  46      212.51       94.88     28.59 o
  -3   3  46       35.81       54.71     27.25 o
  -2   3  46        4.33       -9.29     24.43 o
  -1   3  46       79.41       71.60     18.41 o
   0   3  46       18.12       14.54     15.76 o
   1   3  46       80.20       57.79     17.11 o
   2   3  46        4.72       11.13     11.66 o
   3   3  46       34.55       22.40     33.06 o
  -3   4  46       17.99       52.92     18.96 o
  -2   4  46      200.08      229.93     21.20 o
  -1   4  46       12.14        5.53     11.77 o
   0   4  46      165.07      195.30     24.90 o
   1   4  46       10.95        7.38     14.13 o
   2   4  46      200.05      217.61     23.22 o
   3   4  46       16.93       51.64     28.74 o
  -2   5  46       19.79       16.53     11.21 o
  -1   5  46      158.26      186.51     24.68 o
   0   5  46      181.74      193.23     21.70 o
   1   5  46      155.26      169.26     19.88 o
   2   5  46       20.22       32.74     10.09 o
  -2   6  46       27.26       41.77      9.67 o
  -1   6  46      207.58      239.31     22.56 o
   0   6  46       26.00       33.52      9.75 o
   1   6  46      208.79      172.16     15.48 o
   2   6  46       28.47        2.57     14.64 o
   1   0  47      113.50      137.14     26.29 o
   2   0  47       63.00       62.45     47.84 o
   3   0  47        3.93       17.51     31.41 o
   4   0  47       21.40       22.70     14.02 o
  -4   1  47        1.09      -40.48     50.99 o
  -3   1  47       10.18       10.95     29.53 o
  -2   1  47      137.86      207.96     56.11 o
  -1   1  47      902.90      985.54     37.24 o
   0   1  47      339.34      323.92     22.08 o
   1   1  47      901.55      922.53     57.81 o
   2   1  47      138.03      127.65     21.82 o
   3   1  47        9.68       36.85     29.18 o
   4   1  47        1.03       26.36     28.66 o
  -4   2  47       15.70       -7.89     14.70 o
  -3   2  47       54.72       22.17     26.48 o
  -2   2  47       65.94       77.78     16.04 o
  -1   2  47      102.88      116.75     28.36 o
   0   2  47      324.79      368.97     33.60 o
   1   2  47      101.93      107.04     66.09 o
   2   2  47       66.95       67.70     16.74 o
   3   2  47       54.06       53.32     20.56 o
  -3   3  47       37.41       56.85     26.09 o
  -2   3  47       22.04       28.18     12.22 o
  -1   3  47       95.96       99.22     18.79 o
   0   3  47        3.40        4.83     12.95 o
   1   3  47       95.53      107.90     17.47 o
   2   3  47       22.50       27.50     12.47 o
   3   3  47       38.94       27.06     32.11 o
  -3   4  47        6.44       -9.59     12.99 o
  -2   4  47       26.87       28.70     10.83 o
  -1   4  47       22.77       41.50     23.96 o
   0   4  47      156.56      180.80     23.99 o
   1   4  47       22.94        0.17     12.44 o
   2   4  47       25.84        9.01     10.98 o
   3   4  47        6.44        1.08     25.23 o
  -2   5  47       30.86       40.84     12.21 o
  -1   5  47        6.86       -2.54     11.71 o
   0   5  47      311.90      342.83     34.95 o
   1   5  47        6.32        1.49     10.30 o
   2   5  47       31.66       28.59      9.39 o
  -1   6  47      157.48      148.74     17.19 o
   0   6  47       81.54       85.95     14.45 o
   1   6  47      157.79      115.86     23.56 o
   0   0  48       13.70       15.06     15.05 o
   1   0  48      541.71      666.99     42.71 o
   2   0  48      211.52      224.16     58.68 o
   3   0  48       75.37      144.54     41.16 o
  -4   1  48      167.57      208.23     26.80 o
  -3   1  48       12.23       76.11     33.65 o
  -2   1  48      104.40      115.17     46.72 o
  -1   1  48      144.66      176.31     23.01 o
   0   1  48       11.60        9.79     12.96 o
   1   1  48      144.71      158.57     25.38 o
   2   1  48      104.39       90.74     19.07 o
   3   1  48       11.51       17.01     20.02 o
  -3   2  48       64.94       56.20     28.14 o
  -2   2  48       54.84       56.69     14.86 o
  -1   2  48      214.85      235.96     25.80 o
   0   2  48       35.84       19.80     13.87 o
   1   2  48      212.63      173.35     24.36 o
   2   2  48       55.23       31.74     16.93 o
   3   2  48       64.71       42.94     18.00 o
  -3   3  48       15.85       20.96     19.93 o
  -2   3  48       55.34       52.52     14.64 o
  -1   3  48       48.25       47.86     15.79 o
   0   3  48       85.86       84.99     16.68 o
   1   3  48       49.79       63.05     17.55 o
   2   3  48       56.00       59.66     18.36 o
   3   3  48       15.74      -22.13     29.80 o
  -2   4  48       44.47       75.77     13.26 o
  -1   4  48       42.34       52.37     17.31 o
   0   4  48        0.25       15.10     13.24 o
   1   4  48       43.02       45.50     33.20 o
   2   4  48       43.30       42.09     12.30 o
   3   4  48      111.88       64.08     27.69 o
  -2   5  48       98.83      101.91     14.78 o
  -1   5  48       38.09       52.00     15.19 o
   0   5  48      303.27      367.47     35.11 o
   1   5  48       38.51       44.06     13.00 o
   2   5  48       99.18       54.55     25.32 o
  -1   6  48       25.60       35.54      9.51 o
   0   6  48        7.03       25.92      9.43 o
   1   0  49      647.24      710.25     42.84 o
   2   0  49       68.93      145.32     51.33 o
   3   0  49       14.81       16.51     27.21 o
  -3   1  49      238.56      346.66     49.50 o
  -2   1  49      189.25      202.01     50.81 o
  -1   1  49      110.79      112.32     19.65 o
   0   1  49      835.65      901.91     36.46 o
   1   1  49      112.14      128.97     50.50 o
   2   1  49      186.98      184.94     23.63 o
   3   1  49      237.41      254.58     97.73 o
  -3   2  49       43.50       58.43     27.18 o
  -2   2  49       16.49       35.37     31.98 o
  -1   2  49       63.54       58.25     28.53 o
   0   2  49      163.59      177.36     21.32 o
   1   2  49       63.12       75.08     23.40 o
   2   2  49       15.89       11.66     12.65 o
   3   2  49       42.83       53.31     46.54 o
  -3   3  49        9.05       27.25     18.54 o
  -2   3  49       74.27       90.03     14.10 o
  -1   3  49       81.07       70.68     16.15 o
   0   3  49       25.23       41.55     24.60 o
   1   3  49       80.33       81.75     17.44 o
   2   3  49       70.97       78.55     30.21 o
   3   3  49        8.46       -1.68     28.47 o
  -2   4  49      115.94      123.47     13.89 o
  -1   4  49       88.53      106.65     19.61 o
   0   4  49       67.21       90.89     25.43 o
   1   4  49       90.36       87.39     16.85 o
   2   4  49      115.94      118.84     15.87 o
  -1   5  49      187.04      216.81     22.60 o
   0   5  49      194.76      225.49     24.35 o
   1   5  49      187.93      207.51     18.34 o
   2   5  49       45.79        9.55     18.96 o
   0   0  50       52.26       53.04     17.65 o
   1   0  50     1092.12     1124.51     50.84 o
   2   0  50      105.55      118.99     45.84 o
   3   0  50        1.04       13.17     23.67 o
  -3   1  50       58.13       78.02     30.10 o
  -2   1  50      153.28      173.39     47.31 o
  -1   1  50      213.64      277.85     51.93 o
   0   1  50      189.28      231.24     29.19 o
   1   1  50      212.35      216.66     23.17 o
   2   1  50      151.76      137.06     42.79 o
   3   1  50       59.62       60.53     37.53 o
  -3   2  50       48.88       51.76     23.50 o
  -2   2  50      115.05      151.92     39.72 o
  -1   2  50       61.36       66.21     16.74 o
   0   2  50       24.70       13.98     12.51 o
   1   2  50       61.71       45.82     16.03 o
   2   2  50      114.24      120.79     20.18 o
   3   2  50       48.76       42.92     32.54 o
  -3   3  50        0.11       -2.68     13.41 o
  -2   3  50        8.44       22.28     10.55 o
  -1   3  50       75.54       96.77     16.96 o
   0   3  50        0.63       13.64     12.38 o
   1   3  50       76.19       71.59     15.36 o
   2   3  50        8.59        7.69     11.76 o
   3   3  50        0.07        5.70     22.37 o
  -2   4  50       23.79       46.40     11.81 o
  -1   4  50       92.76      115.15     19.93 o
   0   4  50       54.60       74.92     17.75 o
   1   4  50       91.71       92.28     16.38 o
   2   4  50       23.46       29.59     10.69 o
  -1   5  50      177.40      206.58     20.74 o
   0   5  50      118.21      128.43     18.41 o
   1   5  50      174.89      175.69     40.67 o
   1   0  51       44.78       48.86     20.47 o
   2   0  51       26.97       36.39     35.96 o
   3   0  51       13.86        9.25     23.93 o
  -3   1  51       55.29       54.92     23.58 o
  -2   1  51       44.19       19.37     28.39 o
  -1   1  51       43.72       33.45     23.83 o
   0   1  51      418.79      520.50     39.45 o
   1   1  51       44.57       48.00     13.79 o
   2   1  51       45.68       60.61     25.47 o
   3   1  51       56.69       86.84     21.32 o
  -3   2  51        0.50       23.86     18.20 o
  -2   2  51       51.48       58.08     29.01 o
  -1   2  51       32.16       35.13     13.52 o
   0   2  51       71.79       65.00     16.59 o
   1   2  51       31.73       36.71     13.97 o
   2   2  51       49.89       36.30     11.89 o
   3   2  51        0.37        3.10     28.30 o
  -2   3  51       45.55       52.53     10.44 o
  -1   3  51       16.69        9.37     10.33 o
   0   3  51       26.82       21.85     28.40 o
   1   3  51       16.86        0.27     10.96 o
   2   3  51       46.71       68.77     14.14 o
  -1   4  51      104.54      116.06     18.06 o
   0   4  51       13.94        5.34     11.36 o
   1   4  51      103.55       90.29     34.35 o
   2   4  51       44.20       27.90     22.39 o
  -1   5  51       29.34       24.60     10.08 o
   0   5  51       39.94       34.14     10.99 o
   1   5  51       29.94       30.44      8.86 o
   0   0  52      131.57      136.34     21.35 o
   1   0  52       83.20       75.34     40.60 o
   2   0  52      102.88      171.16     42.82 o
   3   0  52        0.17      -10.42     19.39 o
  -3   1  52       72.34      115.01     25.90 o
  -2   1  52        8.71       -6.14     27.22 o
  -1   1  52       68.00       68.08     14.55 o
   0   1  52       32.57       30.59     14.54 o
   1   1  52       67.77       65.06     14.99 o
   2   1  52        8.75       13.90     23.70 o
   3   1  52       73.56       25.17     32.51 o
  -3   2  52      101.90      103.46     21.71 o
  -2   2  52        4.00       19.74     24.42 o
  -1   2  52       20.66       26.93     10.99 o
   0   2  52      165.21      187.59     24.80 o
   1   2  52       20.38       33.37     12.15 o
   2   2  52        4.38      -14.42     19.03 o
   3   2  52      103.91       62.61     31.28 o
  -2   3  52       12.26      -16.79     16.79 o
  -1   3  52       38.15       59.44     12.65 o
   0   3  52       22.88       38.75     13.98 o
   1   3  52       38.26       23.69     11.51 o
   2   3  52       12.08       -4.13     27.41 o
  -1   4  52       55.56       80.46     14.67 o
   0   4  52      187.17      220.37     23.89 o
   1   4  52       56.86       65.63     15.92 o
   2   4  52       10.44       45.54     20.43 o
   0   5  52      114.05      109.06     13.78 o
   1   0  53      141.18      101.65     59.89 o
   2   0  53        1.10       -4.24     19.71 o
   3   0  53       57.01       20.37     28.96 o
  -3   1  53       10.32        8.85     15.32 o
  -2   1  53       60.17        9.99     22.63 o
  -1   1  53       26.92       44.30     14.06 o
   0   1  53        3.69       -5.44     10.99 o
   1   1  53       26.95       35.79     12.00 o
   2   1  53       60.85       67.35     23.87 o
   3   1  53       10.41        1.06     28.30 o
  -2   2  53      120.50      173.35     32.41 o
  -1   2  53      123.13      158.10     23.40 o
   0   2  53      383.27      429.21     41.69 o
   1   2  53      123.04      134.29     19.42 o
   2   2  53      120.85      139.12     79.75 o
  -1   3  53       24.34       36.81     10.12 o
   0   3  53        6.64       25.58     10.75 o
   1   3  53       23.59       29.04     10.93 o
   2   3  53       18.85       56.12     26.41 o
  -1   4  53       83.16      101.66     14.48 o
   0   4  53       31.76       35.06     12.07 o
   1   4  53       81.60       91.98     14.48 o
   0   0  54        5.82       -0.84     34.20 o
   1   0  54       37.50       43.30     22.65 o
   2   0  54      458.68      539.04    153.33 o
  -2   1  54       69.56      116.77     29.83 o
  -1   1  54       59.73       42.13     28.35 o
   0   1  54       38.58       33.03     11.82 o
   1   1  54       59.22       29.82     22.41 o
   2   1  54       68.57       73.19     22.20 o
  -2   2  54      281.34      318.80     35.61 o
  -1   2  54       13.31       18.68      9.31 o
   0   2  54      273.96      370.98     36.00 o
   1   2  54       13.57       16.65      9.84 o
   2   2  54      280.80      249.52     42.78 o
  -1   3  54        4.67       22.28     16.72 o
   0   3  54       52.99       71.24     13.84 o
   1   3  54        4.72       -0.77     11.27 o
   0   4  54       29.63       37.54     10.96 o
   1   0  55       74.76       69.64     21.01 o
   2   0  55       56.96       44.08     42.42 o
  -2   1  55        9.63       23.66     26.15 o
  -1   1  55        7.48      -22.73     64.32 o
   0   1  55      126.90      136.61     15.55 o
   1   1  55        7.50       12.35     14.75 o
   2   1  55        9.51       22.04     15.30 o
  -2   2  55       10.86       13.37     12.90 o
  -1   2  55      183.85      187.79     19.38 o
   0   2  55        8.90       14.43     11.71 o
   1   2  55      183.37      199.78     30.43 o
   2   2  55       10.13       47.42     24.67 o
   0   3  55        4.31       13.83     18.59 o
   1   3  55      168.55      192.91     18.87 o
   0   0  56       26.06       46.93     29.53 o
   1   0  56       84.14       11.88     71.85 o
   2   0  56        2.26        9.51     29.15 o
  -2   1  56       15.42      -16.29     16.96 o
  -1   1  56       24.65       45.93     23.81 o
   0   1  56      141.63      164.54     45.96 o
   1   1  56       25.41       37.21     14.12 o
  -1   2  56       82.13       78.96     20.23 o
   0   2  56      205.24      222.49     17.86 o
   1   2  56       81.64       86.23     30.25 o
   0   3  56       15.77       22.52      9.55 o
   1   0  57        1.34      -15.24     15.24 o
  -1   1  57      125.12      129.03     20.50 o
   0   1  57        0.16       18.41     16.80 o
   1   1  57      124.10      115.14     18.97 o
   0   2  57        8.50       24.73     23.77 o
   0   0  58       15.94        6.70     18.79 o
   1   0  58        5.82       13.40     16.52 o
   0   1  58       35.29       41.20     14.68 o
 
